# Supplementary material for: Foxm1 controls a pro-stemness microRNA network in neural stem cells
Source: Sci Rep. 2018 Feb 23;8:3523. doi: 10.1038/s41598-018-21876-y (PMC5824884; doi:10.1038/s41598-018-21876-y)
Supplement: Supplementary file 2 — Supplementary Tables [file 41598_2018_21876_MOESM2_ESM.xlsx]

## Sheet: Supp Table1 Putative downstream
Supplementary Table 1. Putative and validated downstream mediators of Hh-Gli signaling.
Gene	Title	Reference	Context
Ang-1	Sonic hedgehog (Shh) regulates the expression of angiogenic growth factors in oxygen-glucose-deprived astrocytes by mediating the nuclear receptor NR2F2	Li, Y. et al, 2013	Astrocytes oxygen-glucose deprivation (OGD) could induce the expressions of Ang-1 with the expression of Shh signaling components increased.
Ang-2	Sonic hedgehog (Shh) regulates the expression of angiogenic growth factors in oxygen-glucose-deprived astrocytes by mediating the nuclear receptor NR2F2	Li, Y. et al, 2013	Astrocytes oxygen-glucose deprivation (OGD) could induce the expressions of Ang-2 with the expression of Shh signaling components increased.
BCL2	Activation of the BCL2 Promoter in Response to Hedgehog/GLI Signal Transduction Is Predominantly Mediated by GLI2	Regl, G. et al, 2004.	GLI2 activating the prosurvival factor BCL2, may represent an important mechanism in the development or maintenance of cancers associated with inappropriate HH signaling.
BMI1	Sonic hedgehog regulates Bmi1 in human medulloblastoma brain tumor-initiating cells	Wang, X .et al 2012.	In human medulloblastoma brain tumor-initiating cells, Gli1 preferentially binds to the Bmi1 promoter, and Bmi1 transcript levels are increased and decreased by Gli1 overexpression and downregulation, respectively.
BMP4	Hedgehog signaling restrains bladder cancer progression by eliciting stromal production of urothelial differentiation factors	Shin, K. et al, 2014.	In bladder cancer decreased Bmp4 expression resulting from loss of Hh signaling may account for the accelerated rate of tumor progression observed in mice with ablated Smo function.
BMP5	Hedgehog signaling restrains bladder cancer progression by eliciting stromal production of urothelial differentiation factors	Shin, K. et al, 2014.	In bladder cancer decreased Bmp5 expression resulting from loss of Hh signaling may account for the accelerated rate of tumor progression observed in mice with ablated Smo function.
bmp6	Expression of indian hedgehog, bone morphogenetic protein 6 and gli during skeletal morphogenesis	Iwasaki, M. et al., 1997.	During skeletal morphogenesis Gli surrounded the ihh domains and bmp6 was expressed immediately adjacent to ihh.
Ccna1	Sonic hedgehog controls growth of external genitalia by regulating cell cycle kinetics	Seifert, A.W. et al, 2010.	In external genitalia loss of Shh causes a transient downregulation of G2 / M promoting genes and a sustained decrease in the expression of genes that govern the G1 / S transition.
Ccna2	Purmorphamine Induces Osteogenesis by Activation of the Hedgehog Signaling Pathway	Wu, X. et al, 2004.	In osteogenesis, at early time points (24 hr), purmorphamine treatment led to the upregulation of cell cycle control genes, including Cyclin A2 (3.5-fold).
Ccnb1	Hedgehogs tryst with the cell cycle	Roy, S. and Ingham, P.W., 2002.	Barnes and colleagues unexpectedly identified PTC1 amongst prey that associate with a bait mimicking phosphorylated cyclin B1.
CCNB2	Hedgehog signaling pathway and gastric cancer	Katoh, Y. and Katoh, M., 2005.	In gastric cancer FOXM1 is reported to be upregulated by the Hedgehog signaling and induces transcriptional activation of CCNB2 gene encoding Cyclin B2.
Ccnd1	Hedgehogs tryst with the cell cycle	Roy, S. and Ingham, P.W., 2002.	Examination of the status of D-type cyclins, central regulators of G1 phase progression, revealed that, upon incubation with SHH, the CGNPs preferentially upregulate cyclin D1 RNA and cyclin D1 protein.
Ccnd2	Hedgehogs tryst with the cell cycle	Roy, S. and Ingham, P.W., 2002.	Examination of the status of D-type cyclins, central regulators of G1 phase progression, revealed that, upon incubation with SHH, the CGNPs preferentially upregulate cyclin D2 RNA.
Ccne1	Hedgehogs tryst with the cell cycle	Roy, S. and Ingham, P.W., 2002.	These effects of modulated HH signalling on the proliferation patterns of eye cells are mirrored by corresponding alterations in the levels of cyclin E transcript and protein.
Ccne2	Hedgehogs tryst with the cell cycle	Roy, S. and Ingham, P.W., 2002.	The effects of modulated HH signalling on the proliferation patterns of eye cells are mirrored by corresponding alterations in the levels of cyclin E transcript and protein.
Cdc2a	Hedgehog modulates cell cycle regulators in stem cells to control hematopoietic regeneration	Trowbridge, J.J. et al, 2006.	In ptc WT, Cdc2a is up-regulated but down-regulated in ptc-1/ cells during hematopoietic regeneration, suggesting that ptc-1/ cells are unable to up-regulate expression of these genes as necessary for hematopoietic regeneration.
CUL7	The cullin protein family	Sarikas, A. et al, 2011.	Cyclin D1 and insulin receptor substrate 1 (IRS-1) are potential proteolytic targets of the CUL7 E3 ligase.
cyyr1	Characterization of human gene locus CYYR1: a complex multi-transcript system	Casadei, R. et al, 2014.	Xu et al. indicated CYYR1 as a putative target gene regulated by Hedgehog (Hh) signalling during vertebrate development.
ERBB	Alternative splicing of the ErbB-4 cytoplasmic domain and its regulation by hedgehog signaling identify distinct medulloblastoma subsets	Ferretti, E. et al, 2006.	Low-level Hh signalling in human MB is associated with the selective maintenance of high ErbB-4 CYT-1 expression, an alteration that exerts tumor-promoting effects.
FGF-(1,7,8,10)	The Sonic Hedgehog Signaling Network in Development and Neoplasia	Chari, N.S. and McDonnell, T.J., 2007.	Known Transcriptional Targets of Hh Signaling
MAPK/ERK1/2 signaling	Regulation of the hedgehog signaling by the mitogen-activated protein kinase cascade in gastric cancer	Seto, M. et al, 2009.	PTCH expression was significantly correlated with extracellular signal-regulated kinase (ERK) 1/2 phosphorylation as well as SHH expression in the gastric cancers assessed by immunohistochemistry. KRAS-MEK-ERK cascade has a positive regulatory role in GLI transcriptional activity in gastric cancer.
FOXE1	Hedgehog signaling pathway and gastric cancer	Katoh, Y. and Katoh, M., 2005.	Forkhead-box transcription factor FOXE1 is reported to be upregulated by the Hedgehog signaling.
FOXM1	Hedgehog signaling pathway and gastric cancer	Katoh, Y. and Katoh, M., 2005.	Forkhead-box transcription factor FOXM1 is reported to be upregulated by the Hedgehog signaling. FOXM1 gene is a direct transcriptional target of Hedgehog signaling pathway, and FOXM1 induces transcriptional activation of CCNB2 gene encoding Cyclin B2.
FST	Clinical and Therapeutic Implications of Follistatin in Solid Tumours.	Shi, L. et al, 2016.	Strong FST expression was found in basal cell carcinoma and seemed to be mainly activated by transcription factor GLI2, which as a Hedgehog signalling mediator, has been shown to be up-regulated by the expression of FST.
Gli1	SnapShot: Hedgehog Signaling Pathway	Chen, M.H. et al, 2007.	HH responding cell: Flies and vertebrates may use different strategies downstream of Smo to modulate activity of the Ci/Gli transcription factors.
Gli2	SnapShot: Hedgehog Signaling Pathway	Chen, M.H. et al, 2007.	HH responding cell: Flies and vertebrates may use different strategies downstream of Smo to modulate activity of the Ci/Gli transcription factors.
Gli3	SnapShot: Hedgehog Signaling Pathway	Chen, M.H. et al, 2007.	HH responding cell: Flies and vertebrates may use different strategies downstream of Smo to modulate activity of the Ci/Gli transcription factors.
PRKG1 (cGMP)	cGMP Enhances the Sonic Hedgehog Response in Neural Plate Cells	Robertson, C.P. et al, 2001.	Cells in chick neural plate explants respond to Shh by differentiating into ventral neural-cell types. Exposure of intermediate-zone explants to cGMP analogs enhanced their response to Shh in a dose-dependent manner.
Hhip	SnapShot: Hedgehog Signaling Pathway	Chen, M.H. et al, 2007.	HH responding cell: Two general mechanisms exist to downregulate Hh signaling after the initial response. Ci/Gli transcription factors are ubiquitinated by Cullin (Cul3) and HIB/SPOP complexes; the expression of Hh-binding proteins, such as Ptc and Hhip1, is upregulated to serve as a sink for extracellular ligand.
IGF1	Hedgehog Promotes Neovascularization in Pancreatic Cancers by Regulating Ang-1 and IGF-1 Expression in Bone-Marrow Derived Pro-Angiogenic Cells	Nakamura, K. et al, 2010.	In vitro co-culture and matrigel plug assays demonstrated that PDAC cell-derived Shh induced IGF-1 production in BMPCs, resulting in their enhanced migration and capillary morphogenesis activity.
IGF2	The Sonic Hedgehog Signaling Network in Development and Neoplasia	Chari, N.S. and McDonnell, T.J., 2007.	Known Transcriptional Targets of Hh Signaling
Insm1	An Integrated Approach Identifies Nhlh1 and Insm1 as Sonic Hedgehog-regulated Genes in Developing Cerebellum and Medulloblastoma	De Smaele, E. et al, 2008.	Insm1 and Nhlh1/NSCL1 as novel HH targets induced by Shh treatment in cultured cerebellar granule cell progenitors.
Mycn	Nmyc upregulation by sonic hedgehog signaling promotes proliferation in developing cerebellar granule neuron precursors	Kenney, A.M. et al, 2003.	Nmyc upregulation occurred in proliferating neural precursor cells exposed to ectopic Shh in transgenic mice and in medulloblastomas of Ptch heterozygotes.
Nhlh1	An Integrated Approach Identifies Nhlh1 and Insm1 as Sonic Hedgehog-regulated Genes in Developing Cerebellum and Medulloblastoma	De Smaele, E. et al, 2008.	Insm1 and Nhlh1/NSCL1 as novel HH targets induced by Shh treatment in cultured cerebellar granule cell progenitors.
Ntrk3	Sonic Hedgehog-responsive Genes in the Fetal Prostate	Yu, M. et al, 2009.	In primary urogential sinus (USG) mesenchymal cells and in the cultured UGS Ntrk3 exhibited Shh-regulated expression.
PDGFRA	Hedgehog Target Genes: Mechanisms of Carcinogenesis Induced by Aberrant Hedgehog Signaling Activation	Katoh, Y. and Katoh, M., 2009.	Hedgehog signals upregulate PDGFRA gene, encoding PDGF receptor, to upregulate ERK signaling cascade in basal cell carcinoma.
PDPN	Significance of podoplanin expression in cancer-associated fibroblasts: A comprehensive review	Pula, B. et al, 2013.	In cancer associated fibroblasts podoplanin (PDPN)-positive A431 cells exhibited high expression of CD44 and sonic hedgehog (SHH), which are both markers of tumor initiating cells.
POU3F2	Integrative genomic analyses of ZEB2: Transcriptional regulation of ZEB2 based on SMADs, ETS1, HIF1·, POU/OCT, and NF-κB.	Katoh, M. and Katoh, M., 2009.	Hedgehog signals are predicted to indirectly upregulate ZEB2 via TGFß. POU3F2 (BRN2) was coexpressed with ZEB2 in brain corpus callosum, spinal cord, and fetal brain.
Rac1/Rhoa	Sonic Hedgehog Activates the GTPases Rac1 and RhoA in a Gli-Independent Manner Through Coupling of Smoothened to Gi Proteins	Polizio, A.H. et al, 2011.	Hh ligands induce important changes in the actin cytoskeleton that modulate cell motility and morphology through stimulation of the small guanosine triphosphatases (GTPases) Rac1 and RhoA in a manner that is dependent upon the heterotrimeric G protein Gi.
satb2	Bmp and Shh signaling mediate the expression of satb2 in the pharyngeal arches.	Sheehan-Rooney K. et al, 2013	We propose that Bmp signaling establishes competence for the neural crest to respond to Hh signaling, thus inducing satb2 expression.
SEMA6A	Sonic Hedgehog-activated engineered blood vessels enhance bone tissue formation	Rivron, N.C. et al, 2012.	Cyclopamine treatment regulated axon guidance molecules such as semaphorin 6A (SEMA6A), demonstrating a role for endogenous Hh activity in regulating the formation of vascular structures and lumens.
SFRP1	WNT antagonist, SFRP1, is Hedgehog signaling target.	Katoh, Y., and Katoh, Y. (2006).	These facts indicate that SFRP1 is the Hedgehog target to confine canonical WNT signaling within stem or progenitor cells.
Tiam-1	Sonic hedgehog signaling regulates actin cytoskeleton via Tiam1-Rac1 cascade during spine formation.	Sasaki, N. et al, 2010.	These findings demonstrate a novel Shh pathway that regulates the actin cytoskeleton via Tiam1-Rac1 activation.
Vegf	Sonic hedgehog (Shh) regulates the expression of angiogenic growth factors in oxygen-glucose-deprived astrocytes by mediating the nuclear receptor NR2F2	Li, Y. et al, 2013.	Astrocytes oxygen-glucose deprivation (OGD) could induce the expression of VEGF with the expression of Shh signaling components increased.
VEGFA	Hedgehog inhibition reduces angiogenesis by downregulation of tumoral VEGF-A expression in hepatocellular carcinoma.	Pinter M et al, 2013.	Hh inhibition with GDC-0449 downregulates tumoral VEGF production in vitro and reduces tumoral VEGF expression in an orthotopic HCC model.
Wnt10a	Hedgehog Target Genes: Mechanisms of Carcinogenesis Induced by Aberrant Hedgehog Signaling Activation	Katoh, Y. and Katoh, M., 2009.	In E1A-immortalized RK3E rat kidney cells Wnt10a is upregulated in volar skin M2SMO transgenic mice with Hedgehog signaling activation.
Wnt10b	Hedgehog Target Genes: Mechanisms of Carcinogenesis Induced by Aberrant Hedgehog Signaling Activation	Katoh, Y. and Katoh, M., 2009.	In E1A-immortalized RK3E rat kidney cells Wnt10b is upregulated in volar skin M2SMO transgenic mice with Hedgehog signaling activation.
Wnt2	Hedgehog Target Genes: Mechanisms of Carcinogenesis Induced by Aberrant Hedgehog Signaling Activation	Katoh, Y. and Katoh, M., 2009.	In E1A-immortalized RK3E rat kidney cells Wnt2 is upregulated in volar skin M2SMO transgenic mice with Hedgehog signaling activation.
WNT2B	Transcriptional regulation of WNT2B based on the balance of Hedgehog, Notch, BMP and WNT signals	Katoh, M., and Katoh, M., 2009.	Hedgehog signals should induce WNT2B upregulation through GLI family members as well as FOX family members.
Wnt4	Gli1 acts through Snail and E-cadherin to promote nuclear signaling by b -catenin	Li, X. et al, 2007.	In RTOG10 cells, a clone of RK3E that contains a tetracycline (tet)-inducible Gli1 allele, microarray analysis of these cells identified Wnt4 as early response to Gli1.
Wnt5a	Characterization of Wnt gene expression in developing and postnatal hair follicles and identification of Wnt5a as a target of Sonic hedgehog in hair follicle morphogenesis	Seshamma, R. et al, 2001.	Wnt5a is expressed in the developing dermal condensate of wild type but not Sonic hedgehog(Shh)-null embryos, indicating that Wnt5a is a target of SHH in hair follicle morphogenesis.
Wnt5b	Wnt5a and Wnt5b exhibit distinct activities in coordinating chondrocyte proliferation and differentiation.	Yang, Y. et al, 2003.	Wnt5b appears to coordinate chondrocyte proliferation and differentiation by differentially regulating cyclin D1 and p130 expression, as well as chondrocyte-specific Col2a1 expression.
Wnt7b	Gli1 acts through Snail and E-cadherin to promote nuclear signaling by b -catenin	Li, X. et al, 2007.	In RTOG10 cells, a clone of RK3E that contains a tetracycline (tet)-inducible Gli1 allele, microarray analysis of these cells identified Wnt7b as early response to Gli1.
WNT8B	Mutation and expression of WNT8b gene and SHH gene in Hirschsprung disease	Gao, H. et al, 2010.	WNT8b and SHH mutations and abnormal expressions are present in the peripheral blood of children with sporadic HSCR. These two genes may be related to the development of sporadic HSCR in children in the northeastern China.

## Sheet: Supp Table 2 Hh pathway
Supplementary Table 2. Downstream mediators of Hh signaling that are differentially transcribed in P4 murine cerebellar NSCs before and after differentiation.
Gene	log2 fold change (NSC vs. Diff-NSC)	adj. p-value	Function and Process (NCBI- Gene Dataset)
Foxm1	4.81	4.21E-18	G2/M transition of mitotic cell cycle
			cell cycle
			negative regulation of cell aging
			negative regulation of transcription, DNA-templated
			positive regulation of cell proliferation
			positive regulation of transcription, DNA-templated
			regulation of cell cycle arrest
			regulation of cell proliferation
Insm1	2.98	0.0000053	cell cycle
			cell differentiation
			negative regulation of cell proliferation
			negative regulation of protein phosphorylation
			nervous system development
			noradrenergic neuron development
			positive regulation of cell cycle arrest
			positive regulation of cell differentiation
			positive regulation of cell migration
			positive regulation of cell proliferation
			positive regulation of neural precursor cell proliferation
Sema6a	1.51	0.0204	transmembrane signaling receptor activity
			apoptotic process
			axon guidance
			cell differentiation
			nervous system development
			neuron migration
			positive regulation of neuron migration
Ccnb2	6.6	2.7E-27	cell cycle
			cell division
			growth
			in utero embryonic development
Ccnb1	7.39	6.63E-24	patched binding
			cell cycle
			cell division
			in utero embryonic development
			negative regulation of gene expression
			negative regulation of protein phosphorylation
			positive regulation of cell cycle
			positive regulation of cyclin-dependent protein serine/threonine kinase activity involved in G2/M transition of mitotic cell cycle
			positive regulation of fibroblast proliferation
			positive regulation of mitotic cell cycle
			regulation of mitotic cell cycle spindle assembly checkpoint
Ccna2	4.91	1.02E-18	cell cycle
			cell cycle G1/S phase transition
			cell division
			positive regulation of fibroblast proliferation
			regulation of G2/M transition of mitotic cell cycle
Ccnd2	3.93	0.000000000000814	G1/S transition of mitotic cell cycle
			cell division
			long-term memory
			negative regulation of apoptotic process
			positive regulation of G1/S transition of mitotic cell cycle
			positive regulation of cell proliferation
			regulation of cell cycle
Ccne1	3.2	0.0000000178	cell division
			negative regulation of transcription from RNA polymerase II promoter
			positive regulation of cell differentiation
			regulation of cell cycle
			synapsis
Ccnd1	4.94	0.00002	cell division
			negative regulation of cell cycle arrest
			negative regulation of transcription from RNA polymerase II promoter
			positive regulation of G2/M transition of mitotic cell cycle
			positive regulation of cell proliferation
			re-entry into mitotic cell cycle
			regulation of G1/S transition of mitotic cell cycle
			regulation of cell cycle
			regulation of transcription, DNA-templated

## Sheet: Supp Table 3 Method1_DESeq
Supplementary Table 3. Transcripts differentially expressed in NSCs and Diff-NSCs identified using the DESeq package.
Accession number	Gene	Chromosome	Strand	Start	End	log2 fold change (NSC vs. Diff-NSC)	adj. p-value
AK089802	Slc41a1	chr1	+	131828012	131846969	-1.86	0.00248
AK086801	Tmem194b	chr1	+	52630795	52650702	1.69	0.0106
AK086462	Ints7	chr1	+	191575734	191621691	1.33	0.039
AK085015	Arid5a	chr1	+	36307760	36322975	-2.26	0.000147
AK079999	5430435G22Rik	chr1	+	131688728	131713438	-4.73	3.25e-06
AK078970	Lamb3	chr1	+	193334593	193343849	4.67	1.29e-06
AK077627	Nek2	chr1	+	191821510	191828292	6.6	1.44e-13
AK076981	Vwa3b	chr1	+	37029322	37063647	-5.94	2.67e-06
AK076061	Dnajb2	chr1	+	75236487	75245690	-2.04	0.00068
AK054098	Rgs5	chr1	+	169655501	169693526	-6.28	0.00639
AK053759	Itpkb	chr1	+	180330527	180334236	-2.53	0.000153
AK051626	Dst	chr1	+	34287233	34308344	-1.41	0.0389
AK051475	Chi3l1	chr1	+	134182464	134190028	-5.14	0.000212
AK050785	Aspm	chr1	+	139454778	139458367	6.82	5.14e-26
AK048045	Paqr8	chr1	+	20890608	20937442	-1.67	0.0392
AK045911	Efhd1	chr1	+	87264363	87310836	-3.22	0.00174
AK044174	Lrrfip1	chr1	+	90998737	91108640	1.69	0.0483
AK042448	Sgol2	chr1	+	57995971	58016438	4.23	3.35e-08
AK039149	Plcd4	chr1	+	74542913	74560606	-1.41	0.0407
AK036377	Itm2c	chr1	+	85894565	85908675	-2.72	1.05e-06
AK031100	Ackr3	chr1	+	90204003	90216288	-4.99	1.53e-18
AK029421	Nsl1	chr1	+	191063024	191076939	4.08	7.28e-05
AK089038	Coq10b	chr1	+	55052869	55054093	-1.67	0.046
AK087451	Kif14	chr1	+	136466371	136495916	7.14	7.29e-27
AK086591	AK086591	chr1	+	90280458	90283912	-5	0.0137
AK085998	Plekha6	chr1	+	133300961	133302841	-5.53	1.22e-20
AK085419	D630023O14Rik	chr1	+	164577434	164578553	-5.52	0.00555
AK083231	AK083231	chr1	+	34740573	34741569	-3.68	0.00892
AK082043	C130098C10Rik	chr1	+	175912388	175913489	4.15	1.41e-07
AK081929	Sulf1	chr1	+	12785443	12788818	-4.63	0.00438
AK054167	AK054167	chr1	+	55442307	55445930	1.47	0.0308
AK053363	Cenpl	chr1	+	161070950	161086324	2.25	0.00234
AK051938	Khdrbs2	chr1	+	32172729	32246872	-3.47	0.0408
AK050682	AK050682	chr1	+	72832881	72834402	Inf	1.28e-06
AK049382	AK049382	chr1	+	39974463	39975736	-2.26	0.0435
AK048274	AK048274	chr1	+	72951532	72960904	-4.38	0.0371
AK046000	Acsl3	chr1	+	78706488	78707742	-1.71	0.00508
AK043334	Lin9	chr1	+	180679485	180688867	1.58	0.0322
AK039874	Ube2t	chr1	+	134962591	134965834	4.55	1.72e-09
AK037440	4933407L21Rik	chr1	+	85928886	85931754	-3.05	0.00768
AK034030	Gm20743	chr1	+	164863358	164936775	-3.36	4.4e-05
AK034013	Arhgef4	chr1	+	34801760	34812753	-2.62	4.27e-06
AK033714	AK033714	chr1	+	164503307	164514882	-Inf	0.0104
AK033437	Lmbrd1	chr1	+	24763341	24766297	-1.64	0.012
AK029449	Mybph	chr1	+	134198494	134201231	-2.11	0.000268
AK027911	Eef1b2	chr1	+	63177129	63179652	1.4	0.0487
AK019257	Rrs1	chr1	+	9545482	9545898	2.01	0.038
AK017635	Exo1	chr1	+	175909749	175910853	3.93	3.4e-08
AK013585	Fmn2	chr1	+	174612549	174700408	-3.08	3.82e-08
AK013367	2810459M11Rik	chr1	+	86046268	86055455	-2.15	0.00704
AK013352	Pard3b	chr1	+	61638824	62078259	-2.03	0.0142
AK012703	Igfbp2	chr1	+	72824492	72852463	5.47	3.21e-22
AK010526	Aldh9a1	chr1	+	167364508	167368291	-1.8	0.00381
AK009828	Neu2	chr1	+	87594597	87597821	-Inf	0.000261
AK009366	2310015K22Rik	chr1	+	80225044	80228792	-2.58	0.037
AK007117	AK007117	chr1	+	71102493	71103407	5.17	6.83e-05
AK005880	Spata3	chr1	+	86021946	86024668	-3.23	0.0351
AK002629	Ugt1a2	chr1	+	88200611	88218997	-4.01	9.72e-05
AK128918	Ugt1a7c	chr1	+	88095075	88218997	-4.03	9.05e-05
AK089939	Nuf2	chr1	-	169510119	169531411	5.6	1.61e-08
AK080758	Cenpf	chr1	-	189679027	189688072	7.67	8.02e-19
AK079177	AK079177	chr1	-	86274748	86276362	-2.22	0.0219
AK078769	Steap3	chr1	-	120226632	120270423	-1.77	0.00737
AK076836	Spata17	chr1	-	187135303	187143097	-5.52	0.00139
AK076191	Prdx6	chr1	-	161241015	161251142	-3.77	9.69e-12
AK054412	Dtl	chr1	-	191539187	191575502	4.76	1.89e-08
AK052141	Capn2	chr1	-	182467262	182517457	-1.61	0.00952
AK051866	Pgap1	chr1	-	54555924	54557694	2.32	0.00207
AK049099	Slc39a10	chr1	-	46807546	46832572	1.41	0.0337
AK046084	Kcnj9	chr1	-	172321694	172329300	-4.21	0.00173
AK045729	Adora1	chr1	-	134201604	134234996	-2.16	0.00014
AK042589	A730008H23Rik	chr1	-	88264828	88277557	2.25	0.000103
AK040959	Dock10	chr1	-	80592601	80665292	2.15	0.000214
AK039134	Rgs4	chr1	-	169742310	169747642	-5.87	0.0119
AK038867	6330403A02Rik	chr1	-	180432387	180434130	-5.18	0.00691
AK034496	Ogfrl1	chr1	-	23366437	23369973	-1.46	0.0291
AK032612	6430706D22Rik	chr1	-	88263722	88266398	2.13	0.00029
AK032164	Pcp4l1	chr1	-	171173780	171196238	-2.89	0.0403
AK030606	Lbr	chr1	-	181815324	181842354	2.97	4.31e-08
AK029925	Glb1l	chr1	-	75198243	75210778	-1.43	0.0395
AK029659	Pfkfb2	chr1	-	130690278	130729253	-1.47	0.0257
AK029306	Tgfb2	chr1	-	186622792	186632750	-2.95	0.0278
AK028435	Pask	chr1	-	93309813	93342789	2.74	0.00196
AK088663	Cxcr4	chr1	-	128588201	128588726	-5.72	3.64e-08
AK088472	Rpl6	chr1	-	86908762	86909701	1.62	0.00691
AK084924	D430013B06Rik	chr1	-	59646886	59648071	-1.64	0.0498
AK078517	BC034090	chr1	-	155212474	155232724	1.75	0.0111
AK078428	Dbi	chr1	-	120113293	120121078	-2.02	0.000714
AK077576	Psen2	chr1	-	180227006	180229568	-2.25	0.000364
AK077491	AK077491	chr1	-	174501523	174503608	-2.96	1.72e-07
AK054487	Nr5a2	chr1	-	136844276	136949562	3.09	0.00427
AK053956	AK053956	chr1	-	187042713	187044288	-3.26	0.036
AK052440	Nfasc	chr1	-	132599846	132741797	-1.61	0.0094
AK051342	9430037O13Rik	chr1	-	191536044	191536996	6.2	3.17e-05
AK050761	AK050761	chr1	-	34809361	34811908	-2.46	2.19e-05
AK048033	Tnn	chr1	-	160085614	160126423	-3.44	0.0408
AK044206	Mfsd7b	chr1	-	191005850	191008455	-3.56	0.038
AK042091	BC055324	chr1	-	163966015	163968239	3.34	0.00867
AK039073	AK039073	chr1	-	46849535	46850479	-2.02	0.00931
AK034407	AK034407	chr1	-	17615084	17641081	-8.39	0.000277
AK032227	AK032227	chr1	-	85933247	85937332	-3.11	0.00554
AK030912	Hjurp	chr1	-	88258951	88261879	2.94	1.98e-07
AK014605	Adck3	chr1	-	180165238	180195961	-1.43	0.0366
AK020180	Prelp	chr1	-	133910314	133911460	-4.39	0.0392
AK019855	Kctd18	chr1	-	57956072	58018956	1.66	0.00745
AK019303	Gpr37l1	chr1	-	135160254	135160707	-3.78	0.0236
AK018906	1700084C01Rik	chr1	-	169932698	169934248	-6.79	5.54e-29
AK016177	4930558J18Rik	chr1	-	57360351	57377544	2.34	0.0452
AK013739	Lonrf2	chr1	-	38793673	38794972	1.43	0.042
AK012750	Slc25a5	chr1	-	79922282	79923494	1.85	0.0016
AK011683	Igfbp5	chr1	-	72858233	72858570	-3.72	0.0486
AK010677	Atp1b1	chr1	-	164437266	164458355	-3.09	1.58e-08
AK008485	2010300C02Rik	chr1	-	37611677	37624989	2.94	4.98e-05
AK006487	Tex30	chr1	-	44086867	44101672	1.72	0.0194
AK003690	St8sia4	chr1	-	95627243	95667535	6.52	0.0266
AK003573	Snhg6	chr1	-	9942025	9944118	1.55	0.0187
AK003165	G0s2	chr1	-	193272162	193273109	1.56	0.0205
NM_201641	Ugt1a10	chr1	+	88055411	88220002	-4	0.00011
NM_201644	Ugt1a9	chr1	+	88070779	88220002	-4	0.00011
NM_201410	Ugt1a6b	chr1	+	88103257	88218998	-4.06	5.71e-05
NM_130456	Nphs2	chr1	+	156310735	156328035	-5.32	0.0142
NM_009918	Cnga3	chr1	+	37219261	37263384	Inf	0.0107
NM_009352	Terf1	chr1	+	15805658	15843429	1.49	0.0236
NM_201645	Ugt1a1	chr1	+	88211959	88220002	-4	0.000112
NM_016778	Bok	chr1	+	93685694	93695762	3.48	6.02e-10
NM_145079	Ugt1a6a	chr1	+	88134809	88220002	-4.04	0.000103
NM_201643	Ugt1a5	chr1	+	88166012	88220002	-4	0.000108
NM_007498	Atf3	chr1	-	191170296	191183333	-4.85	1.09e-11
NM_007525	Bard1	chr1	-	71027535	71102972	5.25	3.73e-05
NM_010483	Htr5b	chr1	-	121509758	121528465	3.73	3.64e-06
AK133954	Wnt6	chr1	+	74771892	74785308	-2.32	0.00195
AK143370	AK143370	chr1	+	134234611	134237619	-2.07	0.000954
AK139440	Gm16432	chr1	+	177983423	178149962	-2	0.028
AK133701	Smarcal1	chr1	+	72633769	72635653	-1.51	0.045
AK165584	Pi15	chr1	+	17602767	17628832	-6.88	0.00453
AK133221	Nme7	chr1	+	164304121	164437725	-1.61	0.0109
AK133153	Dnah7b	chr1	+	46289566	46373538	-3.58	0.0295
AK133142	Dnah14	chr1	+	181813458	181815774	3.15	2.05e-05
AK150074	Plekhb2	chr1	+	34850000	34877736	-1.33	0.0482
AK145449	Dstyk	chr1	+	132417608	132466898	-1.42	0.0384
AK142331	AK142331	chr1	+	72365252	72369605	4.51	0.00655
AK142239	Cacna1s	chr1	+	136073554	136119529	-3.33	0.00826
AK148320	Nbeal1	chr1	+	60331321	60334705	-1.56	0.023
AK162597	Map2	chr1	+	66321849	66323300	1.29	0.0446
AK144378	Mroh2a	chr1	+	88260096	88262286	2.88	6.38e-07
AK144212	Fam78b	chr1	+	167001466	167079280	1.49	0.0364
AK166301	Il1r1	chr1	+	40266645	40302296	-4.25	1.09e-05
AK041883	AK041883	chr1	+	59651039	59654796	-1.95	0.00281
AK082593	Fmod	chr1	+	134037499	134048165	-8.28	0.0482
AK082264	C230030N03Rik	chr1	+	34678188	34724301	-2.89	1.85e-05
AK053125	Rnasel	chr1	+	153751952	153760898	-1.92	0.0479
AK133850	Mcm3	chr1	-	20802974	20820278	3.45	9.78e-07
AK143349	E330011M16Rik	chr1	-	55051319	55053112	-1.66	0.0411
AK156020	AK156020	chr1	-	164450589	164451671	-2.59	0.00754
AK164444	Dnm3	chr1	-	162016453	162134752	-1.72	0.0326
AK138630	Tbc1d8	chr1	-	39373739	39478744	1.49	0.022
AK160017	Soat1	chr1	-	156429793	156474257	-2.22	0.000162
AK145397	Ppp2r5a	chr1	-	191351981	191397041	-1.81	0.00278
AK138433	Ngef	chr1	-	87476840	87510331	-3.51	4.23e-10
AK138163	AK138163	chr1	-	51764698	51766821	3.05	0.0121
AK170035	Fcgr2b	chr1	-	170960567	170976060	-7.09	1.88e-15
AK155229	AK155229	chr1	-	95498696	95499209	1.62	0.00788
AK144044	AK144044	chr1	-	164872833	164876353	-3.11	2.59e-05
AK134719	Shisa4	chr1	-	135371060	135373414	-1.4	0.037
AK156884	AK156884	chr1	-	191077825	191078680	3.66	0.0399
AK146484	Gpr55	chr1	-	85939537	85961007	-3.19	0.0182
AK134071	Axdnd1	chr1	-	156364929	156399990	-5.06	4.47e-07
NM_001013382	Lrrc52	chr1	-	167445675	167466780	-3.39	0.0223
AK133394	Cntnap5b	chr1	+	100252629	100484699	-6.05	0.0151
AK144160	AK144160	chr1	+	150663291	150668475	2.43	0.00307
AK043686	Carf	chr1	+	60101216	60103623	-2.22	0.0138
AK039110	AK039110	chr1	+	182484181	182492473	-1.75	0.00589
NM_001013771	Gm973	chr1	+	59516264	59634509	-3.5	3.87e-10
XM_001478387	Gm11578	chr1	-	60592189	60597208	-Inf	2.66e-09
ENSMUST00000065420	ENSMUST00000065420	chr1	-	88264828	88277557	2.25	0.000103
ENSMUST00000113139	ENSMUST00000113139	chr1	+	88087813	88219004	-4.03	9.05e-05
NR_003623	Gm5069	chr1	-	180326969	180330549	-3.22	3.67e-08
NM_001024720	Hmcn1	chr1	-	150562500	150993435	2.06	0.000164
ENSMUST00000124134	Igfn1	chr1	-	135953582	135981941	-Inf	0.0204
ENSMUST00000126739	ENSMUST00000126739	chr1	-	88274712	88277579	1.98	0.00216
ENSMUST00000163202	Camk1g	chr1	-	193348761	193359778	6.24	2.85e-16
ENSMUST00000159588	ENSMUST00000159588	chr1	-	71039652	71040030	Inf	0.0371
ENSMUST00000081004	Gm6644	chr1	-	55443733	55445064	1.39	0.048
ENSMUST00000119877	ENSMUST00000119877	chr1	-	8791923	8792162	4.95	1.21e-14
ENSMUST00000134817	Rgs2	chr1	-	144002517	144004121	-1.85	0.0281
ENSMUST00000078030	ENSMUST00000078030	chr1	-	4879202	4880669	1.51	0.0233
ENSMUST00000113135	ENSMUST00000113135	chr1	+	88103252	88220002	-4.04	0.000104
ENSMUST00000121497	Rpl28	chr1	+	128038569	128038982	1.58	0.0101
ENSMUST00000121352	ENSMUST00000121352	chr1	+	156793512	156793844	6.76	1.99e-24
ENSMUST00000162574	ENSMUST00000162574	chr1	+	55335401	55335796	3.68	0.00527
ENSMUST00000029124	ENSMUST00000029124	chr1	+	7177739	7179037	1.91	0.0486
ENSMUST00000119302	ENSMUST00000119302	chr1	+	67585053	67587036	4.99	2.2e-07
ENSMUST00000177239	ENSMUST00000177239	chr1	+	150625265	150668475	2.44	0.00294
ENSMUST00000135190	ENSMUST00000135190	chr1	+	55335367	55335883	1.63	0.0106
ENSMUST00000054664	ENSMUST00000054664	chr1	+	97024681	97025928	3.29	3.3e-05
AK028381	Dna2	chr10	+	62947053	62974177	3.34	2.74e-09
AK090031	Tmem194	chr10	+	127677086	127695164	3.01	1.06e-06
AK090019	Nup43	chr10	+	7667544	7678877	1.86	0.00262
AK089998	Psap	chr10	+	60277716	60302594	-1.54	0.0139
AK089063	Prim1	chr10	+	128015192	128030030	2.87	2.82e-07
AK088802	Tcp11l2	chr10	+	84591134	84614353	-3.61	5.4e-11
AK088665	Dusp6	chr10	+	99263229	99266927	6.29	4.14e-27
AK088435	Itgb2	chr10	+	77530370	77565678	-3.39	0.0241
AK087239	Rtkn2	chr10	+	68026572	68043864	3.99	0.0035
AK087033	Timeless	chr10	+	128237592	128239706	6.94	1.19e-07
AK086808	Mmp19	chr10	+	128791653	128799876	-4.53	1.3e-15
AK085947	Ddo	chr10	+	40630035	40649924	-6.65	4.08e-27
AK085656	Aifm2	chr10	+	61715311	61739260	-1.52	0.0259
AK084639	Txlnb	chr10	+	17796219	17842813	-2.8	0.00116
AK082163	Palm	chr10	+	79793572	79820896	-1.83	0.00191
AK081668	Gja1	chr10	+	56388368	56390419	-4.95	9.32e-19
AK081586	Moxd1	chr10	+	24223554	24301893	5.29	4.06e-08
AK078522	Arhgap18	chr10	+	26870012	26918548	2.43	2.3e-05
AK051521	E2f7	chr10	+	110745465	110756637	5.46	7.72e-12
AK039886	Tube1	chr10	+	39134027	39141986	2.22	0.0172
AK039628	Kiss1r	chr10	+	79916971	79922183	-1.8	0.0243
AK038445	Rab36	chr10	+	75037089	75054100	-1.94	0.0221
AK030166	Ctnna3	chr10	+	63430098	65002965	-5.85	2.16e-11
AK086884	AK086884	chr10	+	68008339	68011346	6.87	8.25e-05
AK086257	Tle2	chr10	+	81582937	81584858	3.46	0.0339
AK077682	F420014N23Rik	chr10	+	127195249	127200750	-2.17	0.0456
AK051646	Lss	chr10	+	76553433	76556034	1.75	0.0359
AK046110	BB187676	chr10	+	70599826	70600478	-2.97	0.0324
AK041484	AK041484	chr10	+	39154650	39156241	3	0.015
AK039858	AK039858	chr10	+	39864859	39866332	3.09	0.00239
AK037455	AK037455	chr10	+	93474994	93477736	1.87	0.0307
AK036171	Ank3	chr10	+	70024954	70027438	1.62	0.0319
AK033643	Mgat4c	chr10	+	102388459	102391466	-Inf	0.0252
AK028054	Ptprr	chr10	+	116018363	116274317	-2.14	0.00809
AK004789	Mdm1	chr10	+	118141832	118168997	1.96	0.00142
AK004684	Slc16a9	chr10	+	70245218	70284983	-1.89	0.00409
AK020723	Pmch	chr10	+	88091075	88092373	4.65	1.18e-06
AK018596	Zbtb7a	chr10	+	81151322	81152219	-1.64	0.0294
AK014901	4921515L22Rik	chr10	+	88135919	88137531	4.34	0.0244
AK014521	Dcbld1	chr10	+	52233808	52321375	1.34	0.0442
AK012407	1500009L16Rik	chr10	+	83761916	83762761	-1.9	0.00276
AK011410	Mtfr2	chr10	+	20347825	20361319	4.05	3.57e-11
AK010657	Dazap1	chr10	+	80287590	80288404	1.58	0.0185
AK010420	Gadd45b	chr10	+	80930074	80931724	-3.24	1.94e-08
AK008794	Vpreb3	chr10	+	75948312	75949646	-7.49	1.33e-05
AK008176	Myo1a	chr10	+	127719328	127720935	4.67	0.00278
AK003296	Sesn1	chr10	+	41907655	41908421	-1.4	0.0444
AK002649	Dnajc12	chr10	+	63397260	63408826	-1.47	0.0497
AK088661	Rab32	chr10	-	10545039	10558207	-2.43	0.0009
AK088598	Myb	chr10	-	21142978	21160905	3.11	2.32e-05
AK088464	Rpl12	chr10	-	29698746	29699380	2.18	7.87e-05
AK083011	Phyhipl	chr10	-	70558725	70599291	-2.22	0.000125
AK076414	Agpat3	chr10	-	78273558	78297928	-1.92	0.000888
AK052924	Col6a1	chr10	-	76719128	76726032	-2.58	0.000228
AK050229	Slc16a10	chr10	-	40075763	40142255	3.05	0.0216
AK048062	Nudt4	chr10	-	95547289	95564146	-1.61	0.00821
AK046998	Ccdc28a	chr10	-	18216784	18225014	-2.25	0.000927
AK042826	Col6a2	chr10	-	76611045	76623325	-2.62	0.0316
AK036366	Lrrtm3	chr10	-	64087496	64090247	2.26	0.0145
AK034709	Nab2	chr10	-	127660920	127662918	2.09	0.000462
AK033063	Rdh5	chr10	-	128917301	128919273	-4.82	2.59e-17
AK030970	Parpbp	chr10	-	88091434	88124900	4.5	2.81e-13
AK030231	Cdk1	chr10	-	69336635	69352912	5.23	1.68e-20
AK089553	Enpp3	chr10	-	24773491	24785005	5.34	0.0369
AK086600	Chpt1	chr10	-	88469522	88470913	-1.86	0.00233
AK083579	Gdf11	chr10	-	128882299	128883159	-2.46	1.99e-05
AK045712	Trappc10	chr10	-	78202198	78209234	-2.83	0.000212
AK045600	Gm16364	chr10	-	39556071	39557994	1.89	0.0154
AK043861	Sbno2	chr10	-	80070621	80102698	-1.79	0.00647
AK042462	Cdk2	chr10	-	128700138	128704999	1.4	0.0386
AK039043	AK039043	chr10	-	78264531	78266075	-1.87	0.00829
AK031864	Tab2	chr10	-	7906131	7906984	-1.92	0.00374
AK030763	BC020402	chr10	-	7679939	7681039	-1.61	0.05
AK028346	Hmga2	chr10	-	120361661	120476264	5.1	0.0314
AK020957	Nuak1	chr10	-	84370903	84371607	-3.03	0.000331
AK018456	Gas2l3	chr10	-	89408874	89410119	5.04	1.73e-14
AK018061	5830485P09Rik	chr10	-	91150082	91151649	3.03	4.63e-05
AK017463	Tmpo	chr10	-	91160419	91161634	1.53	0.0224
AK016375	Fam184a	chr10	-	53633369	53655033	-1.41	0.0482
AK016365	Cdh23	chr10	-	60583079	60696490	3.94	0.0195
AK013629	Bloc1s1	chr10	-	128922516	128923519	-1.61	0.0113
AK012671	Mettl25	chr10	-	105838285	105839636	2.09	0.0496
AK012471	Tspan15	chr10	-	62187356	62231216	-2.34	3.26e-05
AK012232	Lmnb2	chr10	-	80901365	80902331	1.61	0.0152
AK011700	Cenpw	chr10	-	30196149	30200521	3.43	0.00167
AK011447	Armc2	chr10	-	41999810	42018380	-3.7	7.99e-09
AK010898	2510003E04Rik	chr10	-	62558556	62559194	-1.48	0.0257
AK007880	Tle6	chr10	-	81590905	81595415	4.72	1.41e-16
AK006431	Fam229b	chr10	-	39118821	39133876	-2.06	0.00167
AK004552	Dram1	chr10	-	88322804	88357075	2.45	0.011
AK003866	D10Jhu81e	chr10	-	78162067	78169768	-1.6	0.0366
NR_000040	Tyms-ps	chr10	+	87966671	87968017	3.37	6.75e-07
NM_011517	Sycp3	chr10	+	88459587	88473236	-1.87	0.00704
NM_021320	Ntn4	chr10	+	93641049	93745972	1.58	0.0149
NM_009200	Slc1a6	chr10	+	78780496	78814825	3.41	4.78e-07
NM_145418	Ginm1	chr10	-	7767947	7780917	-1.61	0.00909
NM_145220	Appl2	chr10	-	83600033	83648664	-1.54	0.0136
NM_017372	Lyz2	chr10	-	117277541	117282272	-4.45	1.07e-07
NM_008606	Mmp11	chr10	-	75923224	75932463	-3.99	0.00651
NM_138956	Rassf3	chr10	-	121410350	121476250	3.08	9.07e-05
AK143444	Hivep2	chr10	+	13966646	14128780	-1.76	0.0332
AK139331	Slc35f1	chr10	+	52690533	53111620	1.54	0.0498
AK160201	Fbxo5	chr10	-	5799193	5805420	3.79	3.2e-11
AK138601	LOC101056071	chr10	+	21145094	21154374	2.9	0.0412
AK155477	AK155477	chr10	+	128475065	128477480	2.47	0.0376
AK163775	AK163775	chr10	+	128475097	128477480	2.51	0.0359
AK141649	Hdac2	chr10	+	36998051	37001837	1.49	0.0213
AK155293	AK155293	chr10	+	128475065	128477480	2.47	0.0376
AK140544	Efna2	chr10	+	80179482	80189645	1.65	0.0366
AK171646	Fyn	chr10	+	39369798	39564343	1.45	0.0226
AK133938	Nup107	chr10	-	117750645	117792664	1.87	0.00177
AK143125	AK143125	chr10	-	91154603	91155707	1.86	0.00944
AK148952	AK148952	chr10	-	78185431	78186269	-3.34	0.00248
AK137573	Adamts14	chr10	-	61197117	61207340	2.65	0.0264
AK132809	Gm6653	chr10	-	88134566	88135853	5.92	0.0351
AK160025	Mthfd1l	chr10	+	3973144	4156103	2.82	2.37e-07
AK149749	Hk1	chr10	-	62271605	62340133	-1.4	0.0432
AK132208	Rps12	chr10	-	23785184	23787199	2.24	0.000844
AK144847	Gm867	chr10	-	75937723	75940672	-7.43	8.28e-07
AK136349	AK136349	chr10	-	69335156	69336258	6.96	1.21e-20
AK159465	Foxo3	chr10	-	42181847	42185744	-1.28	0.0494
AK162380	Fam211b	chr10	-	75550256	75552025	-3.21	0.00028
AK135923	Plekhg1	chr10	+	3872667	3964549	-1.32	0.0475
AK141091	AK141091	chr10	-	25615632	25621563	-8.49	0.00254
AK154608	Suox	chr10	-	128669898	128673905	-1.38	0.0354
AK158376	Prss57	chr10	-	79781476	79788985	-3.92	0.0434
AK140134	AK140134	chr10	-	88088198	88089824	4.35	0.0174
NM_010153	Erbb3	chr10	-	128569368	128589501	-2.54	0.0376
AK145770	Gpx4	chr10	+	80047166	80056439	-1.72	0.0265
AK145766	Nap1l1	chr10	+	111473228	111496876	1.44	0.0265
AK040463	Nup37	chr10	+	88146992	88178385	1.41	0.0469
XM_483949	Gm5428	chr10	+	111125851	111126780	2.3	0.0354
ENSMUST00000096020	ENSMUST00000096020	chr10	+	14523062	14523571	2.17	0.0125
ENSMUST00000105522	H60b	chr10	+	22158586	22288849	2.67	0.00621
ENSMUST00000099328	ENSMUST00000099328	chr10	-	95672991	95673451	1.69	0.0207
ENSMUST00000059546	ENSMUST00000059546	chr10	-	128776742	128777251	3.67	0.00423
ENSMUST00000143555	ENSMUST00000143555	chr10	-	68026025	68026626	4.92	8.72e-08
ENSMUST00000133270	ENSMUST00000133270	chr10	+	127663839	127665484	1.6	0.0115
ENSMUST00000123103	Rev3l	chr10	+	39858925	39862970	1.81	0.0215
ENSMUST00000163036	Lama4	chr10	+	39105781	39110097	Inf	0.0105
NM_001206851	Usp44	chr10	+	93831555	93858087	2.17	0.0239
ENSMUST00000181965	ENSMUST00000181965	chr10	-	22281454	22281736	-1.93	0.0166
ENSMUST00000099739	Tbc1d32	chr10	-	56014298	56228689	-1.38	0.0422
ENSMUST00000136190	ENSMUST00000136190	chr10	-	68025450	68026304	4.45	1.18e-06
ENSMUST00000170703	ENSMUST00000170703	chr10	+	93778611	93779772	2	0.000522
ENSMUST00000065120	ENSMUST00000065120	chr10	+	117594185	117594932	3.52	8.2e-05
ENSMUST00000179040	ENSMUST00000179040	chr10	+	117594353	117595882	3.05	0.000339
AK090325	Vtn	chr11	+	78499266	78502323	-6.16	0.0436
AK088315	Igtp	chr11	+	58199556	58207591	-2.66	0.000102
AK085211	Atad5	chr11	+	80089412	80101873	2.02	0.00111
AK085020	Cdc6	chr11	+	98907860	98922266	4.94	2.29e-06
AK083134	Kcnab3	chr11	+	69326258	69333035	1.91	0.00464
AK081916	Dusp18	chr11	+	3895281	3899317	-2.31	8.94e-05
AK081813	Per1	chr11	+	69095254	69106458	1.7	0.0208
AK081075	Pla2g3	chr11	+	3488299	3499350	2.8	3.94e-06
AK080545	Zfp692	chr11	+	58307069	58308462	2.24	0.000907
AK079135	Arhgap23	chr11	+	97491144	97502398	-1.91	0.00222
AK078429	Fam64a	chr11	+	72042502	72047370	7.53	5.87e-10
AK078104	Inpp5k	chr11	+	75631011	75647920	-1.56	0.0197
AK075951	Aurkb	chr11	+	69045678	69051662	7.38	5.56e-32
AK053547	Map2k6	chr11	+	110399122	110400429	1.79	0.049
AK050628	Cnp	chr11	+	100574974	100580787	-2.13	0.000246
AK050282	Slc25a10	chr11	+	120491885	120500889	-1.6	0.015
AK049986	Sox9	chr11	+	112782224	112787749	-2.39	1.89e-05
AK049266	Mgat5b	chr11	+	116973073	116986940	2.28	0.0182
AK048318	AK048318	chr11	+	102907715	102911117	3.75	7.72e-11
AK044771	Vwc2	chr11	+	11114744	11267721	2.95	8.73e-07
AK043014	Wnt3	chr11	+	103808152	103816368	3.17	0.0475
AK042345	Armc7	chr11	+	115475842	115490185	-1.64	0.0467
AK041978	Fbxo48	chr11	+	16951375	16954447	2.91	0.00115
AK040371	Slc9a3r1	chr11	+	115180393	115184170	-1.76	0.00596
AK039380	Acsl6	chr11	+	54314993	54339287	-2.75	1.24e-06
AK037979	1810032O08Rik	chr11	+	116671669	116675796	1.71	0.00892
AK034117	Bcas3	chr11	+	85353167	85510991	-1.84	0.00413
AK032002	Ccdc103	chr11	+	102881244	102885215	-3.77	2.27e-05
AK031757	Sept9	chr11	+	117332438	117362324	2.32	0.00217
AK030746	Spop	chr11	+	95414098	95492571	-1.48	0.0236
AK029811	BC030867	chr11	+	102248885	102265178	3.84	5.3e-11
AK090285	AK090285	chr11	+	94601465	94603977	-3.94	8.49e-10
AK087490	Wnt9a	chr11	+	59306928	59333552	-3.63	0.0354
AK085157	AK085157	chr11	+	74926119	74927337	-2.07	0.00919
AK082774	Galnt10	chr11	+	57725674	57726911	2.24	0.0344
AK079367	Adam19	chr11	+	46145862	46147337	3.26	1.79e-08
AK078486	Col23a1	chr11	+	51581413	51583918	-4.19	0.0434
AK077515	Cdkn2aipnl	chr11	+	51967807	51977334	1.45	0.0399
AK076619	Spag5	chr11	+	78301597	78322455	2.53	3.31e-05
AK053454	AK053454	chr11	+	87113081	87114334	1.63	0.0389
AK051090	Cdr2l	chr11	+	115394635	115396127	2.18	0.000111
AK048854	AK048854	chr11	+	120642532	120645323	2.2	0.00515
AK047954	AK047954	chr11	+	23271589	23275268	2.94	0.00463
AK047272	Bahcc1	chr11	+	120289793	120292167	2.3	6.03e-05
AK046736	Xaf1	chr11	+	72301663	72308735	-3.21	0.0243
AK041943	Gm11194	chr11	+	78394485	78405657	-Inf	0.00429
AK038605	AK038605	chr11	+	21370400	21374161	-2.35	0.0296
AK038229	Birc5	chr11	+	117854228	117855735	6.02	1.24e-08
AK035589	AK035589	chr11	+	3530946	3536856	3.13	1.7e-07
AK034321	AK034321	chr11	+	61515158	61518606	2.08	0.000262
AK034066	Zbtb4	chr11	+	69780227	69783519	-1.52	0.0213
AK033431	Egfr	chr11	+	16915768	16918152	1.71	0.0067
AK033426	Gm12296	chr11	+	66168035	66301237	-3.9	0.0378
AK030362	Fn3k	chr11	+	121434969	121442985	-1.97	0.00557
AK029304	Pik3ip1	chr11	+	3330790	3333956	-2.26	0.000102
AK029250	Kif1c	chr11	+	70700548	70707345	-1.35	0.0476
AK028213	3010026O09Rik	chr11	+	50174849	50201307	-1.58	0.0139
AK021103	Mir22hg	chr11	+	75461539	75465916	-2.13	0.00081
AK020625	AK020625	chr11	+	3530157	3536434	2.82	0.000104
AK017811	Ska2	chr11	+	87109261	87122974	1.67	0.00851
AK017632	Nup85	chr11	+	115564482	115583985	1.73	0.013
AK017119	Fam187a	chr11	+	102885169	102886731	-8.39	6.93e-20
AK015273	Shpk	chr11	+	73199460	73223559	-1.75	0.00928
AK013661	Gria1	chr11	+	57329071	57330041	-5.08	0.0496
AK010926	Apoh	chr11	+	108395310	108414395	-4.19	0.00166
AK010427	2410006H16Rik	chr11	+	62602877	62604806	1.78	0.00289
AK006419	AK006419	chr11	+	50210355	50210987	-1.51	0.0345
AK004262	1110055C04Rik	chr11	+	60796306	60797239	3.13	0.000339
AK003193	Ttyh2	chr11	+	114720380	114720975	-2.35	6.63e-05
AK128991	Irgm2	chr11	+	58215008	58222782	-4.3	0.00754
AK088574	Fignl1	chr11	-	11800371	11808944	4.07	1.25e-11
AK087988	Tk1	chr11	-	117815527	117825817	7.8	7.71e-05
AK087497	Ormdl3	chr11	-	98581263	98587212	-1.37	0.0454
AK083651	Prr11	chr11	-	87090174	87108708	4.58	6.53e-08
AK083630	Tom1l1	chr11	-	90643465	90687579	-1.92	0.00128
AK082552	Mapk7	chr11	-	61492587	61494198	1.45	0.0274
AK080771	Brip1	chr11	-	86058138	86108889	4.19	1.44e-11
AK079362	Dusp14	chr11	-	84048045	84068357	-1.5	0.0424
AK077477	Igfbp3	chr11	-	7206095	7213464	4.92	1.74e-16
AK076551	Rad51c	chr11	-	87378557	87404954	3.28	0.0376
AK076132	Hnrnpab	chr11	-	51600888	51606843	1.59	0.03
AK054531	Tom1l2	chr11	-	60240937	60352872	-1.59	0.0141
AK053900	Traf4	chr11	-	78158423	78165546	1.61	0.00614
AK052771	Sun3	chr11	-	9016054	9048991	-3.63	0.00566
AK052242	Eftud2	chr11	-	102838480	102880932	-1.35	0.0489
AK050355	Slfn9	chr11	-	82982153	82991137	3.98	0.0286
AK049809	Limd2	chr11	-	106156267	106160111	1.88	0.0378
AK049692	Sparc	chr11	-	55395438	55419865	-2.29	0.0488
AK048700	Itga2b	chr11	-	102456472	102467199	-2.4	0.00013
AK046669	Plcd3	chr11	-	103070308	103101624	-2.62	0.00729
AK046454	Camk2b	chr11	-	5969672	6065748	2.21	0.000125
AK038955	Nxph3	chr11	-	95509856	95514239	-3.69	0.0354
AK038894	Gpr179	chr11	-	97349432	97352066	-4.13	1.58e-07
AK036710	Cntrob	chr11	-	69299496	69323775	1.63	0.0151
AK036705	Aatk	chr11	-	120007320	120041782	2.13	0.000181
AK036331	Epn2	chr11	-	61518001	61579660	1.99	0.000479
AK036200	Map3k14	chr11	-	103219764	103267401	-1.91	0.0032
AK036144	Plxdc1	chr11	-	97923656	97986399	-7.18	0.0103
AK035721	Alyref	chr11	-	120590935	120595156	1.52	0.0254
AK035698	Efcab5	chr11	-	77102720	77137793	2.26	0.00288
AK034907	Wipi1	chr11	-	109576684	109611432	-2.4	3.29e-05
AK033445	Ugp2	chr11	-	21321146	21370475	-1.91	0.028
AK033321	Top2a	chr11	-	98993481	99010601	6.24	1.42e-25
AK032818	Timp2	chr11	-	118301065	118355323	-2.72	1.21e-06
AK030932	Smtn	chr11	-	3517527	3539292	3.28	8.98e-08
AK028898	Sqstm1	chr11	-	50199366	50210791	-1.69	0.00792
AK088496	Kpna2	chr11	-	106988638	106999464	2.65	0.00356
AK087234	Ulk2	chr11	-	61803193	61804674	-1.6	0.0259
AK086284	Cenpv	chr11	-	62533220	62536446	1.53	0.0178
AK086173	Brca1	chr11	-	101525507	101551955	4.09	9.25e-10
AK085522	2610027K06Rik	chr11	-	85791660	85832209	-2.11	0.00482
AK085420	D630024D03Rik	chr11	-	31800688	31824524	-5.22	0.0426
AK082020	Sectm1a	chr11	-	121067405	121081139	-7.63	0.0151
AK079577	Gfap	chr11	-	102887347	102897131	-12.66	5.76e-21
AK079091	Prkca	chr11	-	107933389	107936950	-2.07	0.000526
AK078245	Fgf18	chr11	-	33117439	33147218	-2.23	0.043
AK078014	AK078014	chr11	-	16944381	16946307	5.15	0.00374
AK076037	Acadvl	chr11	-	70010185	70015386	-1.3	0.0492
AK052674	LOC432596	chr11	-	97644470	97660367	-3.42	0.00933
AK051539	Acox1	chr11	-	116196653	116198717	-2.16	0.000211
AK048677	AK048677	chr11	-	120587138	120590399	1.44	0.0387
AK048114	AK048114	chr11	-	87589752	87591763	-2.1	0.00492
AK047456	Mpp3	chr11	-	102021102	102026934	2.86	0.0115
AK046344	Fam20a	chr11	-	109674475	109675004	-2.65	0.0121
AK041617	Hmmr	chr11	-	40720903	40733416	6.62	3e-13
AK040752	AK040752	chr11	-	87121584	87126905	1.67	0.0169
AK039844	AK039844	chr11	-	86100054	86101899	Inf	0.0177
AK036566	Ksr1	chr11	-	79026707	79146407	-1.61	0.0136
AK036198	AK036198	chr11	-	61498641	61501877	3.5	1.37e-08
AK018070	Lpo	chr11	-	87806428	87814352	-1.54	0.044
AK016967	4933428G20Rik	chr11	-	97490783	97500335	-1.69	0.0411
AK013867	Kif18b	chr11	-	102905521	102908974	4.24	6.07e-14
AK012411	Serpinf1	chr11	-	75415470	75422552	-3.53	0.0136
AK010959	Shbg	chr11	-	69614833	69617905	-5.83	2.39e-06
AK010644	Eif4a1	chr11	-	69667300	69672325	1.37	0.0271
AK010439	Shmt1	chr11	-	60788897	60811161	3.11	0.000101
AK007998	2010001A14Rik	chr11	-	57795499	57801417	-2.48	0.000412
AK007497	Tmem97	chr11	-	78541818	78543567	1.56	0.0302
AK002647	Pdk2	chr11	-	95026261	95041315	-2.07	0.000276
NM_008876	Pld2	chr11	+	70540164	70558110	-1.81	0.0382
NM_011488	Stat5a	chr11	+	100859351	100885169	-2.26	0.00666
NM_153807	Acsf2	chr11	-	94557102	94601786	-3.65	0.000211
NM_008730	Nptx1	chr11	-	119538719	119547820	4.76	2.14e-18
NM_010353	Gsg2	chr11	-	73135484	73138294	4.97	2.92e-07
NM_145121	Cacnb1	chr11	-	98002901	98022627	-1.43	0.0448
NM_022411	Slc13a2	chr11	-	78397276	78422185	-Inf	0.01
NM_011396	Slc22a5	chr11	-	53864542	53891703	-2.53	0.000417
NM_013565	Itga3	chr11	-	95044482	95076714	-3.34	8.89e-09
NM_008240	Foxj1	chr11	-	116330704	116335354	-3.86	3.07e-12
NM_009204	Slc2a4	chr11	-	69942286	69948190	-2.01	0.042
NM_011795	C1ql1	chr11	-	102939264	102946461	-4.47	0.0347
NM_018873	Srcin1	chr11	-	97509340	97575126	-4.99	0.0112
NM_013415	Atp1b2	chr11	-	69599750	69605960	-3.25	3.46e-06
NM_213729	Inca1	chr11	-	70688361	70700155	-2.46	0.011
AK143205	Ccnjl	chr11	+	43528784	43586287	1.88	0.0176
AK139016	Rilp	chr11	+	75510103	75513163	-2.05	0.0147
AK171104	Slc43a2	chr11	+	75532112	75573791	-1.71	0.00866
AK156103	AK156103	chr11	+	117816233	117819189	4.91	0.000162
AK142648	Itgb4	chr11	+	115975036	115986345	-3.71	0.039
AK137084	AK137084	chr11	+	20001971	20004483	3.04	0.0189
AK137002	Adcy1	chr11	+	7160235	7172897	1.67	0.00815
AK136690	Ttc25	chr11	+	100554007	100567248	-2.82	0.0498
AK154909	Gm11992	chr11	+	9048594	9069354	-4.35	0.0153
AK154065	Gm11201	chr11	+	79023597	79035005	-1.62	0.0292
AK149338	AK149338	chr11	+	50210334	50212234	-1.51	0.0365
AK160143	Spdl1	chr11	-	34809187	34819287	4.96	7.73e-05
AK139185	Pycr1	chr11	-	120635712	120643670	2.35	0.00018
AK164489	Rap1gap2	chr11	-	74383485	74385615	1.72	0.014
AK156007	Spns2	chr11	-	72451646	72489961	1.41	0.0311
AK145764	AK145764	chr11	-	73114094	73117242	4.01	0.0327
AK142367	LOC101055694	chr11	-	65782747	65786021	4.33	0.0397
AK137356	Sptbn1	chr11	-	30217807	30268175	-1.65	0.0122
AK137935	AK137935	chr11	-	115580232	115581590	1.79	0.003
AK144683	Etv4	chr11	-	101769752	101784347	3.65	2.15e-11
AK140871	AK140871	chr11	-	6430929	6433723	2.01	0.00646
AK143661	Lsm11	chr11	-	45931055	45944925	1.39	0.0457
AK165054	Limk2	chr11	-	3341843	3344178	-2.18	0.000204
AK087027	Sft2d1	chr11	-	46051368	46051957	1.87	0.0101
NM_019444	Ramp2	chr11	+	101246334	101248250	1.47	0.0478
AK160125	Tubg1	chr11	+	101120119	101126417	1.58	0.0488
AK132680	Fbxw10	chr11	+	62847123	62877462	-2.8	0.00789
NM_008744	Ntn1	chr11	-	68209364	68386826	1.65	0.0239
NR_003564	Gm15698	chr11	-	88964665	88966917	-Inf	0.00224
ENSMUST00000104959	ENSMUST00000104959	chr11	-	48825346	48826655	1.47	0.0218
ENSMUST00000058704	ENSMUST00000058704	chr11	+	58199618	58222771	-4.26	0.00724
ENSMUST00000075141	Trim17	chr11	+	58963802	58973098	-2.05	0.0143
ENSMUST00000100369	ENSMUST00000100369	chr11	+	102885169	102886731	-8.39	6.93e-20
ENSMUST00000105046	Hmga1-rs1	chr11	+	120762794	120764392	1.41	0.0334
ENSMUST00000150381	Rhbdf1	chr11	-	32215068	32222244	1.88	0.0261
ENSMUST00000152042	Sgca	chr11	-	94972226	94973489	-5.43	0.00603
ENSMUST00000153453	Cdc42ep4	chr11	-	113729305	113751154	-3.37	0.0441
ENSMUST00000136235	Xpo1	chr11	+	23256589	23267714	1.4	0.0485
ENSMUST00000131472	Nxn	chr11	-	76358803	76399068	-2.27	0.00573
ENSMUST00000122180	ENSMUST00000122180	chr11	-	40672906	40673856	1.8	0.0319
ENSMUST00000123255	Socs3	chr11	-	117968875	117970047	-2.72	0.0271
ENSMUST00000161192	ENSMUST00000161192	chr11	-	48825476	48826500	1.44	0.0269
ENSMUST00000127086	Wwc1	chr11	-	35868745	35875712	-1.73	0.0221
ENSMUST00000124047	ENSMUST00000124047	chr11	-	54340369	54353479	-2.73	1.84e-05
ENSMUST00000127107	ENSMUST00000127107	chr11	-	54344634	54353430	-2.38	0.00263
ENSMUST00000127158	Eme1	chr11	-	94647732	94650531	5.5	0.00115
ENSMUST00000150955	Rpl23	chr11	-	97778056	97778635	1.89	0.0353
ENSMUST00000121691	ENSMUST00000121691	chr11	-	33038816	33039703	3.04	6.33e-07
ENSMUST00000117851	Gm11478	chr11	-	86630428	86631026	1.53	0.0139
ENSMUST00000129441	ENSMUST00000129441	chr11	-	87121567	87126905	1.67	0.0169
ENSMUST00000155828	ENSMUST00000155828	chr11	-	87121785	87126958	1.69	0.0152
ENSMUST00000151544	Stat3	chr11	-	100894488	100895122	-1.41	0.0464
ENSMUST00000136542	Gm11772	chr11	-	120235234	120236122	2.89	0.00252
ENSMUST00000117499	ENSMUST00000117499	chr11	-	59577992	59578636	2.87	0.00206
ENSMUST00000118579	ENSMUST00000118579	chr11	-	105033034	105034074	5.41	6.46e-11
ENSMUST00000125166	Gnb2l1	chr11	+	48803152	48806073	1.53	0.049
ENSMUST00000139025	ENSMUST00000139025	chr11	+	60240810	60241930	-1.51	0.0448
ENSMUST00000121368	ENSMUST00000121368	chr11	+	54199433	54199692	-2.86	2.54e-07
ENSMUST00000081565	ENSMUST00000081565	chr11	+	54199430	54199690	-2.85	2.76e-07
ENSMUST00000121451	LOC101055799	chr11	+	14162079	14162457	3.64	2.35e-06
ENSMUST00000124130	Thra	chr11	+	98740904	98753442	-1.58	0.0159
ENSMUST00000117567	ENSMUST00000117567	chr11	+	99932162	99933109	1.87	0.00154
ENSMUST00000128806	ENSMUST00000128806	chr11	+	3530157	3536434	2.82	0.000104
ENSMUST00000123459	ENSMUST00000123459	chr11	+	3530948	3536856	3.13	1.7e-07
ENSMUST00000131570	ENSMUST00000131570	chr11	+	21370400	21374161	-2.35	0.0296
ENSMUST00000178239	ENSMUST00000178239	chr11	+	99932166	99933104	1.87	0.00154
ENSMUST00000128974	Ezh1	chr11	-	101199303	101210578	-1.53	0.0452
XR_168479	Gm8098	chr11	+	30231059	30268659	-1.95	0.00467
AK090166	Vash1	chr12	+	86678700	86692091	2.16	0.000152
AK088958	Laptm4a	chr12	+	8922048	8938726	-2.13	0.0103
AK088907	Rrm2	chr12	+	24708286	24714085	4.66	4.77e-17
AK088674	Vrk1	chr12	+	106030717	106075409	2.92	1.39e-07
AK084256	G2e3	chr12	+	51348360	51365315	1.6	0.0156
AK081697	Ttc8	chr12	+	98920608	98983237	-1.41	0.045
AK052256	Esrrb	chr12	+	86361117	86521620	3.78	0.000313
AK048456	Matn3	chr12	+	8947971	8972028	-3.22	0.000748
AK044368	Slc24a4	chr12	+	102128727	102230384	-2.47	0.00592
AK041311	Flrt2	chr12	+	95692254	95781025	2.26	0.00155
AK041016	Arhgap5	chr12	+	52504016	52519700	-1.53	0.0395
AK038660	Ccdc71l	chr12	+	32379136	32382939	-1.9	0.00191
AK038308	AK038308	chr12	+	106084370	106088654	3.09	0.0258
AK033420	Gm5785	chr12	+	51829665	51832454	-1.58	0.0472
AK032913	Rad51b	chr12	+	79297282	79814690	1.94	0.00936
AK032224	Etv1	chr12	+	38783711	38868203	2.23	0.0003
AK031061	Wdr35	chr12	+	8974011	8991672	-1.36	0.0479
AK029651	4930427A07Rik	chr12	+	113156421	113164544	3.06	5.21e-08
AK081647	Ncapg2	chr12	+	116462362	116463529	3.18	8.46e-08
AK080056	Inf2	chr12	+	112588782	112589727	-3.61	0.0408
AK080031	Aspg	chr12	+	112126886	112127553	-9.19	0.00392
AK079245	Zbtb42	chr12	+	112681273	112682746	-2.7	0.00913
AK051131	Lamb1	chr12	+	31265294	31268860	2.28	0.00124
AK047676	C030009J22Rik	chr12	+	102270396	102272208	-3.17	0.000216
AK044500	AK044500	chr12	+	75630951	75637769	1.47	0.0201
AK040265	Mpp5	chr12	+	78838011	78840566	-1.59	0.014
AK039537	Kidins220	chr12	+	25016986	25051364	-1.34	0.0407
AK039250	AK039250	chr12	+	38869931	38870479	1.89	0.0126
AK036130	Dpf3	chr12	+	83486135	83489022	2.94	0.00458
AK010454	Tmem121	chr12	+	113185927	113189518	1.65	0.0084
AK016582	4932703K07Rik	chr12	+	110695997	110697116	2	0.00144
AK013595	Pfn4	chr12	+	4769295	4778266	-1.92	0.0179
AK010419	Lrr1	chr12	+	69168821	69179005	5.88	1.53e-10
AK089514	F730043M19Rik	chr12	-	33134643	33147597	-2.18	0.00862
AK082329	Trib2	chr12	-	15791730	15815995	2.9	8.43e-08
AK077592	Pole2	chr12	-	69201779	69228190	2.53	0.000548
AK053496	Mis18bp1	chr12	-	65153574	65172589	5.71	1.25e-18
AK047628	Slc25a29	chr12	-	108825878	108835876	1.52	0.039
AK047427	Baz1a	chr12	-	54893629	54921146	1.77	0.00379
AK046195	Fam161b	chr12	-	84346492	84361792	-2.33	0.000357
AK038962	Mdga2	chr12	-	67212530	67222381	2.3	0.014
AK034644	Itgb8	chr12	-	119201463	119238770	-1.41	0.0304
AK031077	Gen1	chr12	-	11239741	11265766	4.02	5.93e-12
AK053779	2310015A10Rik	chr12	-	80124018	80132813	-1.6	0.0281
AK053649	AK053649	chr12	-	72229036	72233188	2.77	0.029
AK048965	2810029C07Rik	chr12	-	111570913	111574356	-1.67	0.0152
AK048684	AK048684	chr12	-	83205165	83206918	2.97	0.0387
AK044294	AK044294	chr12	-	83259174	83260706	3.21	6.48e-08
AK038688	A230055C15	chr12	-	66456103	66458442	1.93	0.0385
AK021300	Sox11	chr12	-	27338349	27338512	2.1	0.0441
AK014512	Ahr	chr12	-	35497983	35499259	-3.01	0.00801
AK013378	Id2	chr12	-	25094291	25096089	-2.44	0.00377
AK009315	Rab15	chr12	-	76797963	76799460	2.28	0.00323
AK005475	Dnajb9	chr12	-	44205897	44210068	-2.6	1.86e-05
AK005201	Fkbp1b	chr12	-	4833175	4841591	-2.11	0.00207
NM_146040	Cdca7l	chr12	+	117843861	117878706	3.36	8.19e-05
NM_178253	Klhdc1	chr12	+	69241832	69283961	-1.65	0.0181
NM_010234	Fos	chr12	+	85473901	85477269	-1.59	0.0275
NM_001002012	Hspa2	chr12	+	76404176	76406938	-2.36	5.31e-05
NM_145447	Mfsd7c	chr12	+	85746539	85813585	-2.15	0.0398
NM_011175	Lgmn	chr12	-	102394098	102439697	-2.18	0.00028
AK143058	AK143058	chr12	+	38869260	38869616	1.94	0.0076
AK137368	AK137368	chr12	+	38819543	38824907	4.58	0.0188
AK135967	Klf11	chr12	+	24660706	24662016	-1.98	0.0491
AK161855	Ppp2r5c	chr12	+	110447366	110450997	-1.74	0.0152
AK030003	Pacs2	chr12	+	113050508	113072185	-1.55	0.0135
AK081267	Ptprn2	chr12	+	116485729	117123467	-1.99	0.0278
AK142786	AK142786	chr12	-	8921312	8922286	-2.4	5.64e-05
AK170335	Ywhaq	chr12	-	21399361	21401837	1.77	0.0259
AK132326	Wdr89	chr12	-	75630596	75669507	1.34	0.0432
AK162031	AK162031	chr12	-	84014476	84016061	-1.84	0.0102
AK172237	Gm3625	chr12	-	4590796	4592927	-1.9	0.0449
AK140063	AK140063	chr12	-	83257770	83260671	3.33	8.99e-09
XM_894495	Gm6988	chr12	+	110315983	110316367	2.76	0.0115
NM_016677	Hpcal1	chr12	+	17690814	17791926	1.82	0.00377
AK156462	Serpina3g	chr12	+	104216866	104241941	-8.38	4.3e-12
AK155532	AK155532	chr12	+	102394346	102423702	-2.17	0.000168
AK002484	Crip2	chr12	+	113140551	113145504	-1.53	0.0155
XM_138107	Ism2	chr12	-	87279682	87295072	2.48	0.0188
NM_001082483	Efr3b	chr12	-	3962554	4038915	-1.46	0.0345
NM_009252	Serpina3n	chr12	+	104406708	104414329	-6.34	0.00932
NM_001101472	Serpina3j	chr12	+	104314570	104320586	-Inf	0.0454
ENSMUST00000128258	Ahnak2	chr12	-	112772194	112777636	-2.35	0.0495
ENSMUST00000163110	ENSMUST00000163110	chr12	-	104173303	104178296	-Inf	0.00571
ENSMUST00000165968	ENSMUST00000165968	chr12	-	104189517	104192926	-8.32	0.00361
ENSMUST00000161190	ENSMUST00000161190	chr12	-	55395707	55396229	Inf	0.00467
ENSMUST00000132177	Xrcc3	chr12	-	111809766	111812221	2.21	0.0375
ENSMUST00000165496	ENSMUST00000165496	chr12	+	107419141	107419429	2.93	0.000368
ENSMUST00000143753	Dnal1	chr12	+	84114366	84139838	-1.52	0.0265
NM_001199940	Serpina3i	chr12	+	104263122	104269365	-8.39	9.12e-07
ENSMUST00000177490	ENSMUST00000177490	chr12	+	99245671	99245921	3.89	0.00306
NR_038063	Rplp2-ps1	chr12	-	75630918	75631749	1.34	0.0422
AK028149	Rplp2	chr12	-	75630930	75631378	1.34	0.0422
AK087506	Lhfpl2	chr13	+	94057796	94195409	-2.07	0.00555
AK085257	Dcdc2a	chr13	+	25056191	25058562	-5.27	0.0378
AK083480	Depdc1b	chr13	+	108316341	108388873	5.97	2.82e-20
AK083309	Arsb	chr13	+	93771696	93873809	-1.79	0.00298
AK083175	Rnf182	chr13	+	43615983	43668903	-3.9	6.96e-07
AK082939	Cenpk	chr13	+	104228955	104247131	3.76	1.31e-06
AK081865	Lpcat1	chr13	+	73467226	73516411	1.37	0.0354
AK081197	Ankrd55	chr13	+	112288518	112356181	-Inf	2.77e-05
AK078232	Bphl	chr13	+	34037597	34074067	-1.53	0.0196
AK077602	Ninj1	chr13	+	49187529	49196244	-1.47	0.028
AK077598	Gcnt2	chr13	+	40860132	40960891	-3.01	1.94e-05
AK053650	Ogn	chr13	+	49608071	49624500	-6.26	0.000613
AK053254	AK053254	chr13	+	92382053	92384473	2.46	0.0422
AK050297	Omd	chr13	+	49590117	49592822	-6.82	0.00131
AK041499	Adamts6	chr13	+	104445505	104494248	1.73	0.0143
AK041164	Id4	chr13	+	48261228	48263145	-5.81	0.0182
AK035624	Serpinb9	chr13	+	33004604	33016878	-3.37	6.34e-07
AK031241	Dhfr	chr13	+	92355149	92386326	2.49	3.84e-05
AK029302	Idi1	chr13	+	8885974	8892368	1.73	0.00699
AK028389	Elmo1	chr13	+	20111512	20342888	2.01	0.00101
AK089504	AK089504	chr13	+	51645701	51647576	3.42	1.98e-05
AK085552	AK085552	chr13	+	94837967	94841248	1.72	0.0231
AK082678	Ntrk2	chr13	+	58835815	58839278	-2.52	9.68e-06
AK082032	2010111I01Rik	chr13	+	63301273	63302871	-1.86	0.0366
AK080139	9330162012Rik	chr13	+	24937425	24939049	-2.18	0.033
AK077690	Cks2	chr13	+	51645459	51650720	4.04	3.85e-06
AK049314	Trim27	chr13	+	21179958	21181702	1.53	0.0206
AK041530	A630019I02Rik	chr13	+	93094833	93098968	-3.49	3.09e-07
AK038183	Dapk1	chr13	+	60722079	60724831	-2.5	0.00104
AK035616	Ecm2	chr13	+	49504955	49507671	-3.07	0.00573
AK004957	Gpld1	chr13	+	24943597	24990753	-1.87	0.00209
AK018226	Serpinb1b	chr13	+	33084125	33094377	-5.44	0.000439
AK017211	Il6st	chr13	+	112505440	112506837	-4.12	9.38e-12
AK013379	Mctp1	chr13	+	76825446	77030745	-3.27	0.00291
AK012465	Pcbd2	chr13	+	55727373	55776821	-1.5	0.0333
AK008761	Tspan17	chr13	+	54789461	54796768	-3.65	5e-07
AK007410	Gadd45g	chr13	+	51846678	51848468	-2.53	7.28e-06
AK086667	Arsk	chr13	-	76061205	76098619	-1.71	0.00633
AK084752	Ror2	chr13	-	53109604	53286074	2.76	0.00104
AK083350	Lgals8	chr13	-	12439419	12461490	-1.67	0.00652
AK080950	Chrm3	chr13	-	9876613	10360803	3.85	2.93e-05
AK079302	Hmgcr	chr13	-	96649336	96655920	1.48	0.0202
AK079090	Nln	chr13	-	104023439	104109614	-1.32	0.0454
AK077998	Pdlim7	chr13	-	55506773	55513438	-1.79	0.031
AK076577	Cenpp	chr13	-	49558895	49652767	3.04	9.87e-06
AK076129	Serpinb1a	chr13	-	32842716	32851180	-3.87	2.46e-06
AK051733	Erbb2ip	chr13	-	103818796	103834163	-1.45	0.0208
AK051570	Lrrc16a	chr13	-	24137757	24280790	-1.37	0.0459
AK051395	Fgd3	chr13	-	49273382	49320311	-2.67	0.0032
AK050369	Gpr137b	chr13	-	13358434	13393564	-2.6	5.04e-06
AK049789	Polr3g	chr13	-	81673880	81687285	1.72	0.0456
AK049466	Ctsl	chr13	-	64363214	64370306	-2.23	8.19e-05
AK033731	Serpinb6a	chr13	-	33923624	33935978	-1.65	0.0337
AK028784	Slc6a19	chr13	-	73681189	73700695	-6.37	1.35e-05
AK089346	Atxn1	chr13	-	45555122	45556331	-2.6	0.0041
AK088964	Aldh5a1	chr13	-	24907591	24909388	-1.34	0.0429
AK088816	Ccnb1	chr13	-	100778747	100781453	7.39	6.63e-24
AK079799	A330048O09Rik	chr13	-	48272418	48273884	-Inf	0.0332
AK076561	AK076561	chr13	-	112356925	112367845	-Inf	0.00128
AK046068	A330033J07Rik	chr13	-	48239054	48262081	-6.2	0.012
AK045624	5330416C01Rik	chr13	-	97733498	97747411	2.61	0.0483
AK043631	AK043631	chr13	-	51424248	51425399	2.99	1.45e-06
AK043529	Rgs7bp	chr13	-	104948632	104967111	1.71	0.0369
AK039634	A330076C08Rik	chr13	-	44193589	44216487	-5.55	1.68e-05
AK020154	6720470G18Rik	chr13	-	112463096	112463977	-4.08	0.00135
AK013991	Slc22a23	chr13	-	34179172	34181726	-1.57	0.0126
AK012907	Cenph	chr13	-	100759701	100771267	4.26	9.54e-12
AK012877	Dek	chr13	-	47098155	47106155	1.36	0.0435
AK010724	Gpr137b-ps	chr13	-	12615554	12650393	-1.81	0.00347
AK010336	Trip13	chr13	-	73912460	73937725	3.71	9.41e-11
AK010195	Cmya5	chr13	-	93098129	93144569	-2.72	0.0377
AK010118	Calml3	chr13	-	3802895	3804316	-5.61	8.64e-05
AK009478	Eci2	chr13	-	34977755	34994127	-1.52	0.0158
AK009378	Gpx8	chr13	-	113042763	113046388	-2.26	0.000148
AK003526	1110007C09Rik	chr13	-	49202951	49216026	-1.42	0.0349
XM_484312	Gm5454	chr13	+	103356250	103357704	2.35	3.2e-05
NM_152804	Plk2	chr13	+	110395044	110400844	2.09	0.000279
NM_153131	Unc5a	chr13	+	54949432	55006018	1.75	0.00627
NM_016662	Mxd3	chr13	-	55325168	55329730	4.13	2.33e-13
NM_008086	Gas1	chr13	-	60174405	60177535	1.97	0.0142
NM_009167	Shc3	chr13	-	51431041	51567084	2.65	2.38e-06
NM_138654	5033411D12Rik	chr13	-	16857472	17694765	-4.52	0.000251
NM_020567	Gmnn	chr13	-	24751845	24761937	4.45	0.000343
AK133856	Iars	chr13	+	49682144	49734257	1.42	0.0257
AK145614	Gm807	chr13	+	99100706	99107580	3.69	0.00102
AK146984	Mboat1	chr13	+	30136584	30246692	-1.39	0.0466
AK161420	Zfp367	chr13	+	64152581	64154596	3.74	2.66e-06
AK140001	AK140001	chr13	+	100847433	100977915	3.89	5.8e-05
AK083430	D030007L05Rik	chr13	+	70650144	70655979	4.91	0.0318
AK164603	AL118220	chr13	-	103736784	103740456	1.5	0.0377
AK142538	AK142538	chr13	-	47092019	47096556	1.72	0.0192
AK137581	Zfp874b	chr13	-	67473472	67484225	-1.66	0.0176
AK137984	AK137984	chr13	-	49525387	49527730	-3.93	0.00185
AK132315	AK132315	chr13	-	49616073	49618501	-6.56	0.000488
AK162168	Scamp1	chr13	-	94203387	94285831	-1.37	0.0455
AK134798	AK134798	chr13	-	51423393	51425586	2.93	3.12e-06
AK161033	Cep72	chr13	-	74036818	74052916	1.94	0.00261
AK145077	Slc28a3	chr13	-	58553312	58610877	-Inf	0.0122
AK045458	AK045458	chr13	-	51428633	51429882	2.58	7.91e-06
AK014903	Taf9	chr13	+	100654190	100666325	1.49	0.021
AK036048	AK036048	chr13	-	83723442	83729582	1.92	0.0465
ENSMUST00000075549	ENSMUST00000075549	chr13	-	72454762	72455340	5.14	0.0433
ENSMUST00000074680	ENSMUST00000074680	chr13	+	108670580	108671440	2.12	0.0429
ENSMUST00000122415	ENSMUST00000122415	chr13	-	111882393	111884177	-8.19	0.0302
ENSMUST00000117793	ENSMUST00000117793	chr13	+	111361676	111361919	-1.5	0.0257
ENSMUST00000077163	ENSMUST00000077163	chr13	+	28257636	28258094	2.12	0.000169
XR_141180	Gm8680	chr13	-	104430898	104431398	1.39	0.0327
AK136152	AK136152	chr13	-	120193753	120194886	Inf	0.00109
ENSMUST00000121379	ENSMUST00000121379	chr13	+	22282353	22283548	2.42	7.71e-05
ENSMUST00000180422	ENSMUST00000180422	chr13	+	67810246	67811200	1.37	0.0302
ENSMUST00000044500	Gm4117	chr13	+	89739460	89842373	-1.76	0.037
AK089249	Lgals3	chr14	+	47373918	47386160	-5.5	6.75e-14
AK089152	Glud1	chr14	+	34310825	34344909	-1.73	0.00468
AK087512	Shisa2	chr14	+	59625312	59630780	2.88	0.0117
AK083393	Ctsb	chr14	+	63122462	63143131	-3.35	0.00227
AK082342	Peli2	chr14	+	48120922	48180018	-2.1	0.00127
AK076121	Pbk	chr14	+	65805839	65817795	6.92	1.28e-29
AK053992	Parp4	chr14	+	56648717	56659798	-1.96	0.0369
AK053681	Ipo5	chr14	+	120911230	120947411	1.59	0.00825
AK049900	Phyhip	chr14	+	70457517	70468824	-2.6	0.000437
AK049366	Abhd4	chr14	+	54259252	54269164	-2.31	3.46e-05
AK047285	Bora	chr14	+	99060999	99074107	3.44	2.39e-09
AK034927	Pck2	chr14	+	55540389	55548920	1.48	0.0271
AK033642	Vwa8	chr14	+	78849231	79065269	-1.7	0.00528
AK033341	Cdkn3	chr14	+	46760578	46768849	5.47	4.86e-16
AK033154	Scara5	chr14	+	65666437	65744943	-4.15	0.000508
AK032866	Gpc6	chr14	+	116925879	117625754	1.88	0.0139
AK083081	Sap18	chr14	+	57804965	57806636	2.58	0.0015
AK076280	Hr	chr14	+	70561897	70573544	-4.73	8.87e-17
AK075870	Anxa8	chr14	+	34086046	34100565	-5.01	0.000259
AK048750	Gm5088	chr14	+	89896778	89899447	1.36	0.0435
AK043697	Irf9	chr14	+	55605820	55610027	-1.57	0.0192
AK037495	1810062O18Rik	chr14	+	20566549	20569049	1.94	0.0258
AK034417	9330188P03Rik	chr14	+	105590057	105593904	4.27	9.39e-15
AK017164	Mir17hg	chr14	+	115045526	115046726	2.64	0.0129
AK014273	3110083C13Rik	chr14	+	57999323	58003695	-2.22	0.0489
AK012537	Rps24	chr14	+	24490732	24495856	1.38	0.0375
AK089223	Ska3	chr14	-	57806561	57826163	5.01	1.63e-17
AK085882	Dlgap5	chr14	-	47387960	47418188	5.6	1.93e-18
AK085532	Ednrb	chr14	-	103814626	103843696	-1.85	0.00214
AK083728	Esco2	chr14	-	65827824	65831819	5.6	1.55e-10
AK079852	Haus4	chr14	-	54541787	54554328	2.04	0.001
AK077523	Gnl3	chr14	-	31012436	31019061	1.37	0.0367
AK077482	Itm2b	chr14	-	73362898	73385272	-2.34	3.44e-05
AK075775	Rnase1	chr14	-	51145002	51146767	-8.99	0.000367
AK075698	Gng2	chr14	-	19873195	19875383	1.37	0.0289
AK052690	Wdhd1	chr14	-	47257679	47276832	3.3	3.63e-09
AK047611	Fam216b	chr14	-	78081713	78088999	-12.39	0.0358
AK045914	A830039N20Rik	chr14	-	23292295	23293498	2.3	0.000269
AK043406	Lrrc3b	chr14	-	15357522	15438873	4.86	0.0157
AK037912	AK037912	chr14	-	67668978	67672330	4.48	0.0244
AK032091	Dis3	chr14	-	99077216	99091494	1.36	0.034
AK031313	Cdca2	chr14	-	67676621	67707425	6.43	6.27e-26
AK031092	Jph4	chr14	-	55111302	55115437	1.95	0.0296
AK030321	Efs	chr14	-	54916543	54925914	1.44	0.0293
AK029966	Lats2	chr14	-	57691110	57746081	-1.87	0.00207
AK090193	Slc39a14	chr14	-	70306283	70348431	-2.09	0.000574
AK088883	Ghitm	chr14	-	37120817	37121321	-1.63	0.0185
AK086832	Spry2	chr14	-	105891954	105892617	1.8	0.00391
AK084686	Ccser2	chr14	-	36874945	36877412	1.47	0.0248
AK083997	Bmp1	chr14	-	70474258	70475207	-1.4	0.0363
AK081574	AK081574	chr14	-	86657932	86659617	3.6	0.0302
AK080175	A530076I17Rik	chr14	-	45665955	45667334	-6.45	0.00242
AK078080	Fzd3	chr14	-	65192449	65194173	-1.54	0.0156
AK078008	AK078008	chr14	-	67673178	67675106	6.07	4.38e-16
AK076255	Bmpr1a	chr14	-	34411069	34413489	-1.54	0.0163
AK052778	Abcc4	chr14	-	118483811	118676931	-1.67	0.0319
AK047660	Gm5089	chr14	-	122365239	122406743	-3.32	3.72e-05
AK046217	Dmtn	chr14	-	70613570	70617736	-4.09	0.0207
AK045584	AK045584	chr14	-	99072166	99073652	1.79	0.0148
AK034162	AK034162	chr14	-	93861492	93864355	1.51	0.0251
AK029536	Ttc18	chr14	-	20394199	20452222	-4.92	0.0211
AK018224	6330531I01Rik	chr14	-	77820690	77822322	-1.79	0.0451
AK017560	Kcnma1	chr14	-	23306622	23308320	2.27	0.000404
AK017325	Sgcg	chr14	-	61219115	61221089	-7.17	1.89e-05
AK015204	4930425P05Rik	chr14	-	32012141	32012942	-6.34	0.00192
AK014794	Mss51	chr14	-	20482869	20496681	1.99	0.0336
AK014240	Ankrd28	chr14	-	31779456	31780394	-1.67	0.0451
AK013975	Lect1	chr14	-	79637690	79662084	-5.37	0.0317
AK007949	1810028F09Rik	chr14	-	51142873	51143789	-12.25	0.00078
AK006102	Diap3	chr14	-	86772061	86789914	4.59	3.13e-08
AK003958	Dhrs1	chr14	-	55739024	55745573	-3.73	0.00976
NM_009366	Tsc22d1	chr14	+	76504510	76507766	-1.35	0.041
NM_194347	AY358078	chr14	+	51800046	51826359	1.64	0.0432
NM_013492	Clu	chr14	+	65968483	65981545	-5.62	0.0239
NM_022993	Lrp10	chr14	+	54464147	54470292	-1.34	0.0493
NM_019984	Tgm1	chr14	-	55700009	55713088	-4.34	0.000599
NM_130878	Cdhr1	chr14	-	37077849	37098311	5.44	0.0348
AK139480	Gnrh1	chr14	+	67745268	67749435	3.03	0.0365
AK137014	Nudt18	chr14	+	70577637	70580166	-1.34	0.0493
AK158319	Zic2	chr14	+	122480059	122481866	-2.91	0.0035
AK142900	AK142900	chr14	-	93860700	93865851	1.51	0.0196
AK132875	Rb1	chr14	-	73197098	73269201	-1.93	0.00119
AK132197	AK132197	chr14	-	67680473	67683842	4.44	0.015
AK132191	AK132191	chr14	-	60210974	60216419	2.4	0.000291
AK132172	Kcnk5	chr14	-	20140058	20181809	2.66	0.0267
AK131730	AK131730	chr14	-	76503972	76505868	-1.48	0.0249
AK161488	Hacl1	chr14	-	31598730	31640944	-1.99	0.000982
NM_008102	Gch1	chr14	-	47153895	47189402	-2.09	0.0496
AK028333	Tmtc4	chr14	-	122932485	122983240	-2.58	0.0365
AK135530	Vcl	chr14	+	20929398	20998781	-1.35	0.0442
AK051409	Klf5	chr14	+	99301756	99305329	-2.44	0.0327
AK005168	Cmtm5	chr14	+	54936464	54939271	-2.61	1.25e-05
ENSMUST00000097079	Klf12	chr14	-	99874486	100149764	1.34	0.0449
ENSMUST00000081204	ENSMUST00000081204	chr14	-	89896223	89898466	1.39	0.0381
ENSMUST00000104925	ENSMUST00000104925	chr14	+	34170655	34171168	1.51	0.0208
NR_027860	Gm9199	chr14	+	73025603	73026890	-2.78	0.0346
ENSMUST00000081138	ENSMUST00000081138	chr14	-	73953922	73955586	1.47	0.023
ENSMUST00000136270	Cideb	chr14	-	55754658	55758379	-1.9	0.0132
ENSMUST00000075768	ENSMUST00000075768	chr14	-	48079136	48079806	-1.9	0.00144
ENSMUST00000074245	ENSMUST00000074245	chr14	-	88122971	88123833	1.86	0.00165
ENSMUST00000081987	ENSMUST00000081987	chr14	-	98993980	98994300	3.04	7.15e-06
ENSMUST00000116361	Acox2	chr14	-	8239438	8246403	-6.68	0.00176
ENSMUST00000057361	ENSMUST00000057361	chr14	+	7801208	7802030	1.45	0.0386
ENSMUST00000162199	ENSMUST00000162199	chr14	+	11179793	11180618	2.43	0.00444
ENSMUST00000160274	Tkt	chr14	+	30548359	30549136	-2.72	0.00628
ENSMUST00000086606	ENSMUST00000086606	chr14	+	40006220	40006555	-2.43	0.000225
ENSMUST00000151751	Tpt1	chr14	+	75845919	75846777	2.45	0.00961
ENSMUST00000022567	Cacna2d3	chr14	-	28904947	29721864	-1.4	0.0457
ENSMUST00000180532	ENSMUST00000180532	chr14	-	48079375	48079752	-1.88	0.0018
ENSMUST00000163932	ENSMUST00000163932	chr14	-	73183673	73287707	-2.01	0.0109
ENSMUST00000181108	ENSMUST00000181108	chr14	-	73955000	73955551	1.47	0.0238
ENSMUST00000167629	ENSMUST00000167629	chr14	-	106698109	106698298	-1.72	0.0428
AK086451	Fbln1	chr15	+	85206008	85251877	2.87	5.68e-07
AK084542	Tbc1d31	chr15	+	57916013	57955217	1.98	0.00103
AK083325	Fam109b	chr15	+	82341207	82345710	-2.21	0.0214
AK081582	Gtse1	chr15	+	85859745	85876530	1.92	0.00725
AK050381	Troap	chr15	+	99074978	99083405	6.96	1.06e-15
AK049773	Pfkm	chr15	+	98108564	98132446	-1.43	0.0261
AK035741	9930014A18Rik	chr15	+	60829073	60831399	-1.83	0.00476
AK032601	Spag1	chr15	+	36189764	36235610	-1.75	0.00666
AK028837	Irak4	chr15	+	94543720	94568032	-2.12	0.000484
AK090048	Pvt1	chr15	+	62038055	62378096	1.49	0.0313
AK088619	Fam134b	chr15	+	25972122	25973686	-5.33	1.08e-19
AK084787	Lifr	chr15	+	7193511	7195917	1.45	0.044
AK082224	Slc4a8	chr15	+	100822149	100823966	-2.83	2.67e-05
AK077265	Sepp1	chr15	+	3270996	3280504	-1.89	0.00137
AK076351	Espl1	chr15	+	102318114	102322106	5.48	5.44e-12
AK047924	Sdc2	chr15	+	33023750	33026391	-1.75	0.0334
AK047347	Mtmr12	chr15	+	12272148	12274496	1.76	0.0479
AK043228	Pdxp	chr15	+	78913959	78919510	1.65	0.0226
AK033073	AK033073	chr15	+	98983348	98984407	-3.45	0.0195
AK017561	5730414N17Rik	chr15	+	98872644	98874081	-2.14	0.0032
AK016307	4930578M01Rik	chr15	+	98985965	98989281	-3.48	0.00434
AK014207	Ly6e	chr15	+	74955617	74959903	5.77	0.00516
AK013704	2900056L01Rik	chr15	+	62259292	62260208	2.56	6.15e-05
AK003741	Pdzrn4	chr15	+	92771037	92771819	1.6	0.0304
AK002347	Grina	chr15	+	76248865	76249909	-1.37	0.0413
AK088711	Tmem71	chr15	-	66526214	66561046	-2.27	0.0281
AK077529	Tuba1a	chr15	-	98949841	98953512	-1.47	0.0426
AK076120	Kcnv1	chr15	-	45108692	45114703	3.26	1.04e-07
AK053191	Zhx1	chr15	-	58048558	58076217	-1.75	0.00538
AK052388	Fam84b	chr15	-	60819318	60822435	-3.25	2.18e-06
AK047208	Kif21a	chr15	-	90933291	90934514	-1.78	0.0462
AK044212	Skp2	chr15	-	9114159	9140354	2.87	1.84e-06
AK043433	Klf10	chr15	-	38291464	38300706	1.45	0.024
AK039683	Fam227a	chr15	-	79635305	79658956	-2.46	0.00642
AK035598	Calcoco1	chr15	-	102706779	102722089	-1.6	0.0125
AK034301	Slc45a4	chr15	-	73577419	73581471	-1.52	0.021
AK031970	Elfn2	chr15	-	78670022	78674457	3.45	0.0358
AK030396	Mlc1	chr15	-	88955892	88978552	-1.99	0.00652
AK030339	Vdr	chr15	-	97854427	97908296	-7.14	0.0079
AK029867	Atad2	chr15	-	58095404	58119315	3.19	1.09e-05
AK083927	Gm2824	chr15	-	24981620	25027358	3.21	2.42e-06
AK082683	Slc38a1	chr15	-	96574478	96589010	-3.16	2.08e-07
AK053850	Racgap1	chr15	-	99626334	99651615	4.64	4.08e-17
AK052329	Dscc1	chr15	-	55083719	55087757	6.94	7.92e-09
AK050007	AK050007	chr15	-	37457044	37459035	3.17	0.00281
AK036393	Tst	chr15	-	78403220	78405852	-2.6	5.1e-06
AK030332	5031439G07Rik	chr15	-	84944017	84948506	-1.3	0.0452
AK005016	Hrsp12	chr15	-	34484024	34489800	-3.02	3.93e-07
AK019123	Ccdc166	chr15	-	75980677	75981980	1.59	0.0478
AK014793	Fbxo32	chr15	-	58180079	58214874	-2.67	0.00268
AK013827	Lynx1	chr15	-	74750889	74752975	-2.77	0.000619
AK013561	Pvalb	chr15	-	78191114	78204158	-7.56	0.0344
AK013272	Tonsl	chr15	-	76626238	76631033	3.22	0.000882
AK012515	Fmnl3	chr15	-	99317225	99317697	2.14	0.0017
AK011755	Cenpm	chr15	-	82234108	82244737	6.03	4.52e-13
AK010858	Cyb5r3	chr15	-	83157064	83170506	-1.63	0.0194
AK010095	Col22a1	chr15	-	71798477	71801913	-3.79	0.0116
AK008648	Lgals2	chr15	-	78850862	78855529	-2.29	0.0188
AK008142	Tnfrsf13c	chr15	-	82221744	82224334	2.95	0.0207
AK005535	Slc39a4	chr15	-	76612385	76616892	-4.5	6.56e-07
NM_013639	Prph	chr15	+	99055174	99058978	-3.15	0.0367
NM_010158	Khdrbs3	chr15	+	68928420	69093519	1.71	0.0103
NM_011169	Prlr	chr15	+	10177238	10337020	-Inf	0.0224
NM_013593	Mb	chr15	-	77015487	77050668	-6.35	0.0151
NM_153122	Oplah	chr15	-	76296603	76307245	-2.28	0.00614
NM_130859	Card10	chr15	-	78775136	78803042	2.71	0.0413
NM_018790	Arc	chr15	-	74669083	74672570	3.42	0.00721
NM_010577	Itga5	chr15	-	103344286	103366748	2.03	0.000522
NM_144847	Nrbp2	chr15	-	76085594	76090013	-2.48	0.00165
AK128898	C1qtnf3	chr15	+	10952332	10980144	-4.69	0.0308
AK004009	Cyhr1	chr15	-	76658140	76660117	-1.67	0.0092
AK139381	AK139381	chr15	+	98993683	98996446	-4.11	0.00743
AK148606	AK148606	chr15	+	76820005	76822024	-2.09	0.00631
AK148070	Ank	chr15	+	27466907	27594905	-2.47	1.5e-05
AK144304	Kifc2	chr15	+	76659909	76667853	-1.44	0.0399
AK140539	AK140539	chr15	+	62264401	62265912	2.71	1.51e-05
AK140202	AK140202	chr15	+	30191103	30196263	3.8	0.0127
AK134149	Dhh	chr15	+	98893353	98895175	6.03	0.043
AK042526	Klhl38	chr15	+	58214475	58324053	-2.66	0.00623
AK156260	Cbx5	chr15	-	103238257	103239861	1.94	0.00293
AK136904	Sstr3	chr15	-	78537015	78544345	-3.74	0.0288
AK137706	Plec	chr15	-	76172025	76174086	-3.78	0.0133
AK162684	Osmr	chr15	-	6813577	6815713	-5.58	0.0467
AK135490	Ptk2	chr15	-	73390282	73423125	1.68	0.0251
AK146689	Spryd3	chr15	-	102116345	102136217	-1.58	0.0165
AK134270	AK134270	chr15	-	38933071	38938622	-Inf	0.00149
AK034884	Ly6h	chr15	-	75551268	75566648	-6.29	0.0151
AK090260	Recql4	chr15	-	76703560	76710548	4.22	3.63e-06
AK045617	AK045617	chr15	-	25019273	25020724	3.59	1.26e-06
AK157631	Zhx2	chr15	+	57694681	57839831	-1.76	0.0038
XM_977315	Fer1l6	chr15	+	58510054	58662894	-5.52	0.0488
NM_001081064	Pdzd2	chr15	-	12357054	12592556	1.66	0.0109
ENSMUST00000170226	Parp10	chr15	-	76231174	76233723	-2.67	0.004
ENSMUST00000072779	ENSMUST00000072779	chr15	+	81972390	81972845	1.71	0.0294
AK143488	Zbed4	chr15	+	88782060	88784515	1.43	0.049
ENSMUST00000023083	Cyp2d22	chr15	-	82370528	82380260	-3.59	0.0205
AK090294	Ccdc14	chr16	+	34690710	34711416	1.63	0.0283
AK083062	Abat	chr16	+	8513483	8580942	-1.96	0.0276
AK080615	Olig2	chr16	+	91225572	91228624	2.72	3.78e-07
AK078770	Bace2	chr16	+	97356762	97439012	-4.64	2.51e-06
AK053190	Cebpd	chr16	+	15887286	15889545	-3.17	3.65e-08
AK052686	Zbtb20	chr16	+	43363464	43578751	-2.37	0.0251
AK049481	Pkp2	chr16	+	16213345	16272438	-1.95	0.0409
AK049356	C330027C09Rik	chr16	+	48994188	49019702	3.71	1.02e-09
AK048623	Trp63	chr16	+	25801916	25867854	-4.6	0.0156
AK045686	Il1rap	chr16	+	26581757	26717550	2.27	0.00283
AK044527	Mylk	chr16	+	34900242	34954133	3.93	0.00125
AK038378	Chaf1b	chr16	+	93883931	93894288	3.98	1.91e-12
AK034151	Mpv17l	chr16	+	13946816	13948725	-2.57	3.21e-05
AK033222	2810055G20Rik	chr16	+	77500506	77598531	-3.02	0.0287
AK028518	Heg1	chr16	+	33684466	33722913	-2.12	0.0124
AK081308	P2rx6	chr16	+	17562009	17572011	-3.46	0.00226
AK080331	Rmi2	chr16	+	10835068	10892966	Inf	1.18e-08
AK079509	AK079509	chr16	+	10852519	10853741	Inf	0.0286
AK046053	AK046053	chr16	+	72027621	72029683	5.56	0.00535
AK037122	9430053O09Rik	chr16	+	77417489	77420001	-3.39	0.00281
AK034059	AK034059	chr16	+	97440163	97442935	-6.14	3.58e-08
AK031376	AK031376	chr16	+	77685277	77687409	-2.52	0.00798
AK020790	Polq	chr16	+	37011815	37017590	4.19	1.57e-05
AK018144	Ptplb	chr16	+	35022459	35106491	-2.96	0.000885
AK016435	AK016435	chr16	+	91044656	91056677	-3.48	0.00733
AK009347	Ccdc74a	chr16	+	17646618	17649415	-3.31	1.58e-07
AK089999	Mcm4	chr16	-	15624105	15637301	2.35	2.6e-05
AK089239	Tango2	chr16	-	18300828	18324451	-1.44	0.0333
AK081175	Dnajc28	chr16	-	91616180	91618994	-2.23	0.000837
AK080674	Etv5	chr16	-	22381316	22436514	4.36	9.27e-16
AK080299	Donson	chr16	-	91682517	91688765	1.57	0.0239
AK079766	Nlrc3	chr16	-	3948870	3976555	-3.29	0.0422
AK077418	Tra2b	chr16	-	22259050	22265926	1.43	0.0332
AK077283	Rcan1	chr16	-	92392856	92400075	-1.52	0.0161
AK054242	Fgd4	chr16	-	16462014	16600551	-3.76	1.84e-06
AK045121	Maats1	chr16	-	38322181	38341812	-5.58	0.0492
AK043035	4932438H23Rik	chr16	-	91055526	91069134	-3.76	0.00862
AK041173	St3gal6	chr16	-	58473663	58523354	-2.29	0.00126
AK039092	4930451C15Rik	chr16	-	17548811	17561224	-4.92	0.0482
AK035821	Umps	chr16	-	33955012	33967003	1.45	0.0245
AK031598	Masp1	chr16	-	23468363	23520650	2.52	0.0177
AK029543	Gramd1c	chr16	-	43980357	44027945	-1.95	0.00229
AK085864	Ppp1r2	chr16	-	31252513	31253552	-1.61	0.0159
AK083150	Gm19522	chr16	-	42884370	42912063	-3.41	0.000189
AK053822	E130310I04Rik	chr16	-	34952026	34958864	2.99	0.0243
AK049077	AK049077	chr16	-	87919896	87922986	6.14	0.0328
AK045951	LOC101056236	chr16	-	92377071	92382683	-Inf	0.00245
AK037346	AK037346	chr16	-	31485483	31487126	-6.27	0.00861
AK012762	Mis18a	chr16	-	90719315	90727339	1.66	0.0131
AK020158	6720473M11Rik	chr16	-	3632171	3633233	4.68	2.67e-06
AK013697	Dgkg	chr16	-	22466572	22468705	1.74	0.0187
AK011653	2610034B04Rik	chr16	-	93882995	93884461	2.68	0.024
AK010269	Iqcg	chr16	-	33016629	33043428	-4.33	0.0257
AK005732	Spag6	chr16	-	16753585	16829311	-10.21	0.0462
NM_011173	Pros1	chr16	+	62854334	62929340	-1.59	0.00982
NM_080456	Mrps6	chr16	+	92058336	92112227	-1.93	0.0308
NM_170599	Igsf11	chr16	+	38902345	39027159	-5.1	1.44e-19
NM_007575	Ciita	chr16	+	10488178	10527564	-2.32	0.0428
NM_016968	Olig1	chr16	+	91269769	91271939	2.31	3.18e-05
NM_145482	Setd4	chr16	-	93583460	93603815	1.65	0.0389
NM_009862	Cdc45	chr16	-	18780447	18811972	4.31	1.29e-14
NM_009967	Crygs	chr16	-	22805203	22811410	-5.12	0.014
NM_011239	Ranbp1	chr16	-	18239979	18248694	1.34	0.0435
NM_008170	Grin2a	chr16	-	9577710	9992533	1.68	0.0276
NM_001007460	Zdhhc23	chr16	-	43969146	43979050	-4.3	4.42e-06
AK145482	Wdr52	chr16	+	44470444	44482428	-6.96	0.0327
AK144718	Slc5a3	chr16	+	92058322	92078652	-1.42	0.0378
AK140524	Sema5b	chr16	+	35541145	35648140	2.62	0.0442
AK148233	G370062D05Rik	chr16	-	97355764	97357933	-4.83	2.44e-08
AK172331	Dirc2	chr16	-	35697384	35769370	-1.77	0.00319
AK147030	Rfc4	chr16	-	23113951	23127717	2.79	1.31e-06
AK146836	2610318N02Rik	chr16	-	17113399	17125140	5.2	0.000137
AK081393	AK081393	chr16	-	34877605	34880512	4.35	0.00289
AK012415	Pdia5	chr16	-	35397313	35410329	2.57	0.000127
NM_172613	Atp13a4	chr16	-	29396038	29541483	-1.35	0.0499
AK137278	Liph	chr16	-	21955584	21995513	3.76	0.0342
ENSMUST00000069420	Tmem191c	chr16	+	17276677	17278661	1.64	0.0153
NM_001166210	Myh15	chr16	+	49057486	49199104	-3.22	0.0299
ENSMUST00000117514	ENSMUST00000117514	chr16	-	91513141	91514633	6.09	4.17e-18
ENSMUST00000118650	ENSMUST00000118650	chr16	-	51362452	51363832	4.82	0.037
ENSMUST00000160509	ENSMUST00000160509	chr16	-	45533124	45534489	1.41	0.0405
ENSMUST00000121567	ENSMUST00000121567	chr16	-	45426845	45429506	-4.61	0.000693
ENSMUST00000161676	Hes1	chr16	+	30066097	30067123	1.68	0.017
ENSMUST00000152132	Arvcf	chr16	+	18403449	18404458	-2.63	0.0386
ENSMUST00000165914	Gm9027	chr16	+	61377256	61377916	2.5	0.00176
ENSMUST00000120054	ENSMUST00000120054	chr16	+	45411580	45412345	1.62	0.0308
ENSMUST00000117656	ENSMUST00000117656	chr16	+	38512565	38514296	3.26	3.77e-05
ENSMUST00000121854	ENSMUST00000121854	chr16	+	22230391	22230919	1.57	0.0208
ENSMUST00000166453	ENSMUST00000166453	chr16	+	20664116	20664607	2.91	0.0193
XR_105772	Gm20319	chr16	-	26714446	26755498	2.34	0.0161
ENSMUST00000117664	Sumo2	chr16	-	20176727	20177012	2.14	0.000296
ENSMUST00000147848	ENSMUST00000147848	chr16	+	91044656	91056677	-3.48	0.00733
ENSMUST00000153396	ENSMUST00000153396	chr16	+	92058324	92112227	-1.83	0.0347
AK090348	Tnfaip8l1	chr17	+	56162490	56173417	2.89	3.55e-06
AK083760	Kif6	chr17	+	49615136	49755388	-5.56	0.00444
AK083675	Rrp1b	chr17	+	32062400	32066552	1.64	0.0465
AK082655	Neurl1b	chr17	+	26443473	26446313	4.77	6.31e-17
AK081775	Man2a1	chr17	+	64750847	64755106	1.82	0.0054
AK081484	Kifc5b	chr17	+	26924408	26932281	3.82	2.29e-10
AK080284	Ttc7	chr17	+	87282908	87381730	1.72	0.00646
AK075819	Uhrf1	chr17	+	56317026	56323485	5.5	6.73e-21
AK075758	Clip4	chr17	+	71769700	71850163	-2.79	0.000116
AK054174	Tapbp	chr17	+	33925547	33928295	-1.71	0.00616
AK054083	Zfp57	chr17	+	37002542	37010607	1.92	0.00489
AK052197	Fam179a	chr17	+	71713272	71729669	-3.71	9.99e-11
AK046333	Adamts10	chr17	+	33524210	33530048	1.8	0.0195
AK044760	Crebrf	chr17	+	26715655	26742959	-2.13	0.00166
AK044384	Tmem8	chr17	+	26113316	26122386	-1.95	0.00777
AK042994	Prkce	chr17	+	86167819	86177505	-1.83	0.0205
AK036563	Rab44	chr17	+	29135056	29148976	2.48	0.000926
AK035271	Ezr	chr17	-	6738044	6754041	-3.49	0.00989
AK034839	Chaf1a	chr17	+	56040416	56068026	2.58	2.92e-06
AK082599	AK082599	chr17	-	94768956	94772482	2.89	6.13e-06
AK079789	Kat2b	chr17	+	53631611	53633650	-2.01	0.0364
AK078720	AK078720	chr17	+	88646117	88647857	-2.05	0.00102
AK078618	7330403C04Rik	chr17	+	34957619	34959819	-2.2	0.00381
AK077527	Eml4	chr17	+	83441361	83480351	1.47	0.0201
AK076365	Phf1	chr17	+	26933150	26937893	2.49	6.24e-05
AK076357	Ddx11	chr17	+	66123571	66151704	3.34	2.04e-09
AK054493	E330032C10Rik	chr17	+	73252545	73260656	5.63	0.0422
AK053530	Tulp4	chr17	+	6214806	6224302	-1.86	0.0283
AK052337	AK052337	chr17	+	66449854	66452599	-2.33	0.0206
AK050382	Zfp948	chr17	+	21569306	21571789	2.38	0.00408
AK049932	C230072F16Rik	chr17	+	80896822	80899787	-Inf	0.0283
AK048943	Pkmyt1	chr17	+	23726348	23734917	2.28	0.000138
AK047308	AK047308	chr17	+	86976845	86979246	2.07	0.0306
AK038038	Synj2	chr17	+	5996016	6038328	1.62	0.0143
AK037977	Vwa7	chr17	+	35025959	35026701	2.26	0.00456
AK032341	Enpp5	chr17	+	44078860	44086559	-1.55	0.0143
AK019157	Vars	chr17	+	35010654	35016324	1.89	0.00137
AK017685	Lix1	chr17	+	17402869	17457621	-4.92	3.41e-05
AK014196	Tmem178	chr17	+	80944632	81001810	1.77	0.00656
AK013578	Pgp	chr17	+	24470802	24472862	1.45	0.0236
AK013438	Hcfc1r1	chr17	+	23673608	23675524	-2.59	6.85e-06
AK010617	Hmga1	chr17	+	27556652	27563668	1.53	0.0166
AK002613	Rpl10a	chr17	+	28329278	28331027	1.68	0.00862
AK088680	Cenpq	chr17	-	40930014	40933215	3.15	1.99e-07
AK088284	D17H6S56E-5	chr17	-	34997406	35000958	5.06	0.0396
AK083327	Tubb5	chr17	-	35834808	35838232	1.89	0.00108
AK082848	Srsf7	chr17	-	80201317	80207303	1.5	0.0166
AK082485	Ccnf	chr17	-	24223392	24251376	4.72	3.6e-17
AK081495	March2	chr17	-	33691531	33718653	-2.02	0.000557
AK078781	AK078781	chr17	-	63474412	63478517	2.04	0.0019
AK077947	Chtf18	chr17	-	25719033	25727379	3.77	2.54e-11
AK050089	Slc29a1	chr17	-	45585203	45599587	1.71	0.00568
AK049517	Sgol1	chr17	-	53674789	53683575	6	4.62e-22
AK044486	Paqr4	chr17	-	23736742	23740352	-2.45	0.00223
AK044439	Rfx2	chr17	-	56775900	56831008	-2.77	1.17e-06
AK043912	Rab26	chr17	-	24529065	24533712	6.88	0.0104
AK036541	Wdr90	chr17	-	25853335	25861475	2.25	0.000101
AK036296	Polh	chr17	-	46171993	46202625	1.97	0.00191
AK035015	5530401N12Rik	chr17	-	35859653	35861574	1.83	0.0189
AK031442	Ddr1	chr17	-	35681570	35704041	-1.61	0.00926
AK029427	Itfg3	chr17	-	26212713	26244141	-2.58	6.92e-06
AK090058	Xdh	chr17	-	73883908	73923137	-4.74	3.55e-06
AK082229	Srpk1	chr17	-	28590895	28592794	1.42	0.0452
AK036482	Rab11b	chr17	-	33742484	33745758	-1.47	0.0393
AK033920	AK033920	chr17	-	10398927	10402551	-3.43	0.024
AK033547	Fez2	chr17	-	78377888	78418093	-1.57	0.0113
AK033207	Ndc80	chr17	-	71524953	71526804	Inf	2.61e-18
AK020462	2700099C18Rik	chr17	+	94750112	94757016	3.68	7.11e-08
AK019275	Sapcd1	chr17	-	35025977	35027916	3.14	0.000101
AK018676	Cyp4f14	chr17	-	32905073	32916891	-3.3	0.0445
AK018036	Ube2i	chr17	-	25266078	25267861	1.61	0.0107
AK018004	Rps18	chr17	-	33953458	33954562	2.01	0.00857
AK017724	Nme4	chr17	-	26091737	26095482	2.6	2.7e-05
AK015654	Atp6v1e2	chr17	-	86944107	86947873	3.04	0.00491
AK013068	Calm2	chr17	-	87433414	87446856	2.24	7.73e-05
AK009555	Lrg1	chr17	-	56119680	56120986	-6.5	6.71e-05
AK006440	Rsph9	chr17	-	46129277	46144198	-3.27	0.000499
AK005861	1700011E24Rik	chr17	-	87389576	87427685	Inf	0.00694
AK005771	Pacrg	chr17	-	10403143	10840186	-2.87	0.000735
AK004175	Fkbp5	chr17	-	28399097	28400177	2.5	1.91e-05
AK004150	1110038B12Rik	chr17	-	34950242	34952468	1.62	0.0106
AK003013	AK003013	chr17	-	33925450	33926129	-1.78	0.00587
NM_134122	Nrm	chr17	+	35861318	35865400	3.43	6.3e-10
NM_194269	Morn2	chr17	+	80290212	80297476	-2.12	0.000554
NM_021332	Glp1r	chr17	+	30901867	30936510	Inf	0.0434
NM_019873	Fkbpl	chr17	+	34644883	34646327	-1.52	0.0385
NM_145491	Rhoq	chr17	+	86963111	87000069	1.35	0.0486
NM_030597	Lsm2	chr17	+	34982130	34985891	2.21	0.000162
NM_207161	Dnph1	chr17	+	46496789	46499618	2.21	0.000248
NM_013880	Plcl2	chr17	+	50509547	50688494	1.62	0.0105
NM_198886	Zbtb12	chr17	+	34894559	34896844	1.78	0.00468
NM_027220	Prss32	chr17	+	23853772	23859776	-6.74	0.031
NM_009780	C4b	chr17	-	34728380	34743897	-6.9	3.43e-05
NM_010479	Hspa1a	chr17	-	34969359	34972156	-2.93	0.0211
NM_011581	Thbs2	chr17	-	14665500	14694262	-2.24	0.00235
NM_144546	Zfp119a	chr17	-	55864927	55945240	-1.57	0.0396
NM_153512	Kcng3	chr17	-	83585957	83631895	Inf	0.000271
NM_013642	Dusp1	chr17	-	26505591	26508472	1.63	0.0127
NM_020293	Cldn9	chr17	-	23682584	23684026	-5.68	0.0124
NM_010478	Hspa1b	chr17	-	34956429	34959238	-2.3	0.000386
NM_144816	Rhbdl1	chr17	-	25834465	25837127	1.64	0.0497
AK133808	AK133808	chr17	+	33759992	33761870	-2.59	0.0257
AK160259	Dync2li1	chr17	+	84626475	84655582	-2.18	0.000259
AK156011	AK156011	chr17	+	71521797	71525098	6.53	6.58e-10
AK136565	Ston1	chr17	+	88627364	88637634	-2.09	0.000793
AK144925	Unc5cl	chr17	+	48454901	48468402	-Inf	0.0441
AK151751	Acat2	chr17	-	12943041	12960712	1.62	0.00744
AK162357	B230354K17Rik	chr17	+	45433859	45436873	-1.49	0.0387
AK143660	AK143660	chr17	+	45588520	45592840	1.62	0.0125
AK143637	AK143637	chr17	+	78400319	78402535	-1.6	0.0151
AK161158	Pkd1	chr17	+	24591331	24596507	1.78	0.0479
AK162940	Daam2	chr17	-	49495506	49564306	-6.52	1.74e-05
AK135560	Gm5817	chr17	-	86165467	86167477	-3.1	0.00504
AK004706	Mdga1	chr17	-	29832056	29842421	-1.51	0.0216
AK170944	Vmac	chr17	-	56713940	56716867	-1.92	0.00155
AK168478	Dynlt1c	chr17	+	6601779	6607891	2.55	0.0113
AK162634	Tspo2	chr17	-	48447956	48451492	-5.5	0.0233
AK029312	Fndc1	chr17	-	7761300	7767675	4.76	5.68e-16
AK004520	Dynlt1b	chr17	+	6606689	6607897	2.83	0.00602
AK146016	Tfeb	chr17	+	47785720	47792415	-1.64	0.00918
AK152616	AK152616	chr17	+	57206194	57224135	-9.86	4.49e-14
AK150340	AK150340	chr17	+	57206194	57224135	-9.86	4.49e-14
AK152176	AK152176	chr17	+	57206194	57224135	-9.86	4.49e-14
AK137195	AK137195	chr17	+	8312961	8315019	2.12	0.00477
AK151338	T2	chr17	+	8311173	8327440	1.55	0.0251
AK150974	AK150974	chr17	+	57206194	57224135	-9.86	4.49e-14
AK045379	Prr18	chr17	+	8340431	8343351	2.56	3.08e-06
AK083515	Scube3	chr17	+	28160761	28173027	-2.72	5.07e-05
AK033009	Mdc1	chr17	+	35844431	35850751	2.16	0.000175
AK014409	Dynlt1f	chr17	-	6646602	6655818	1.52	0.016
NM_001039114	Acsbg2	chr17	-	56843104	56874447	-Inf	0.012
NM_008480	Lama1	chr17	+	67697265	67822645	2.91	0.000993
AK133900	Kifc1	chr17	-	33875668	33890633	3.79	9.64e-12
AK145529	AK145529	chr17	-	33877587	33880553	5.04	2.39e-09
AK159018	AK159018	chr17	+	33876826	33878497	3.89	1.02e-06
ENSMUST00000095218	ENSMUST00000095218	chr17	-	57838427	57839233	4.29	7.39e-07
ENSMUST00000161035	Cacna1h	chr17	-	25376884	25380651	1.43	0.0371
ENSMUST00000053575	ENSMUST00000053575	chr17	-	26098872	26099257	1.52	0.015
ENSMUST00000153199	ENSMUST00000153199	chr17	-	21967501	21968242	1.47	0.0271
ENSMUST00000061073	ENSMUST00000061073	chr17	-	6121208	6122164	1.61	0.00845
ENSMUST00000165202	ENSMUST00000165202	chr17	-	34956998	34959236	-2.1	0.00296
ENSMUST00000087588	ENSMUST00000087588	chr17	+	45586120	45588377	1.67	0.0196
ENSMUST00000164143	Agpat4	chr17	+	12118704	12210710	-1.67	0.0129
ENSMUST00000172002	Gng13	chr17	+	25717171	25719406	3.37	1.68e-05
ENSMUST00000050706	ENSMUST00000050706	chr17	+	58593659	58594843	2.21	0.000202
XR_105872	Gm19773	chr17	+	86970372	86974882	2.78	0.0149
ENSMUST00000174279	ENSMUST00000174279	chr17	-	34893353	34898265	2.12	0.0251
ENSMUST00000174880	ENSMUST00000174880	chr17	-	34893350	34895557	2.18	0.0296
ENSMUST00000172753	ENSMUST00000172753	chr17	-	34956436	34959238	-2.3	0.000386
ENSMUST00000174872	Angptl4	chr17	-	33777012	33779143	-8.25	0.0256
ENSMUST00000174655	ENSMUST00000174655	chr17	-	37840310	37842929	2.44	9.23e-05
ENSMUST00000174227	Flot1	chr17	+	35823426	35824398	-1.69	0.0102
XR_141341	Gm4786	chr17	+	16557246	16558088	3.03	0.0185
ENSMUST00000169219	ENSMUST00000169219	chr17	-	21966175	21968272	1.47	0.0276
ENSMUST00000170103	ENSMUST00000170103	chr17	+	33759992	33761870	-2.59	0.0257
ENSMUST00000024988	C3	chr17	-	57203970	57228136	-10.21	1.2e-14
ENSMUST00000086423	ENSMUST00000086423	chr17	-	89908511	89910449	2.85	0.0188
XR_141342	C230013L11Rik	chr17	-	28174178	28177105	-1.62	0.0431
AK084732	Kif20a	chr18	+	34624995	34633277	3.84	2.01e-12
AK083666	Adamts19	chr18	+	59033016	59054060	6.9	1.31e-11
AK081325	Neto1	chr18	+	86394952	86501273	2.64	1.21e-06
AK077901	Zeb1	chr18	+	5772426	5774071	1.64	0.00972
AK052420	Cep192	chr18	+	67800107	67823296	1.59	0.02
AK052338	Ldlrad4	chr18	+	67933257	68255549	1.85	0.00266
AK050390	Kcnn2	chr18	+	45559900	45685878	-3	0.0126
AK050101	Acaa2	chr18	+	74779212	74806207	-1.47	0.0251
AK048254	Rbbp8	chr18	+	11657408	11696094	1.75	0.0203
AK046463	Pcdhb7	chr18	+	37341720	37344802	-1.81	0.0127
AK045522	Zbtb7c	chr18	+	75820215	76148561	2.1	0.0254
AK044099	Chsy3	chr18	+	59175342	59179099	3.44	0.00177
AK040925	Egr1	chr18	+	34861207	34864687	3.06	2.27e-08
AK033601	Sh3rf2	chr18	+	42053667	42157856	-5.7	0.000136
AK032626	Pcdhb9	chr18	+	37400855	37403909	-2.65	0.00215
AK032156	Pcdhb14	chr18	+	37447657	37450797	-2	0.00482
AK031963	Pstpip2	chr18	+	77789939	77797868	4.35	0.0215
AK028402	Dtna	chr18	+	23496835	23549961	-1.42	0.0457
AK089711	Cystm1	chr18	+	36348763	36368255	-2.56	8.66e-06
AK089702	Iigp1	chr18	+	60382683	60392100	-5.45	0.00747
AK082435	Pcdhb13	chr18	+	37442517	37446207	-2.28	0.00609
AK079263	Lmnb1	chr18	+	56733823	56736633	3.27	8.17e-05
AK079064	Gm4221	chr18	+	55057587	55079414	-2.25	0.0492
AK076470	AK076470	chr18	+	34815947	34816913	4.34	0.0385
AK048568	AK048568	chr18	+	33796917	33799202	-1.61	0.0276
AK046513	Ctnna1	chr18	+	35214920	35254773	-1.33	0.0495
AK046106	Nedd4l	chr18	+	65213157	65215069	-2.04	0.00674
AK043696	A830021F12Rik	chr18	+	15351934	15362306	-6.05	1.31e-16
AK039684	AK039684	chr18	+	15421619	15426774	-6.02	2.91e-15
AK037523	AK037523	chr18	+	5669778	5671382	3.08	0.0139
AK033915	AK033915	chr18	+	86505750	86508239	2.81	3.62e-06
AK017315	5430416G10Rik	chr18	+	55081657	55083250	-2.71	0.00742
AK013075	Snrpd1	chr18	+	10617833	10628171	1.56	0.0131
AK012711	Snx24	chr18	+	53245769	53390823	-1.42	0.0432
AK011674	Isoc1	chr18	+	58659669	58678240	1.52	0.0183
AK008384	2010110K18Rik	chr18	+	34751912	34758685	3.67	0.00195
AK028377	Ccbe1	chr18	-	66060967	66291835	2.04	0.045
AK089405	Tmem173	chr18	-	35733684	35740530	2.6	1.9e-05
AK082711	Sema6a	chr18	-	47275658	47368870	1.51	0.0204
AK081502	Nrep	chr18	-	33437646	33463434	-4.71	1.19e-06
AK079059	Ppp2r2b	chr18	-	42637432	42899503	-2.53	0.0202
AK048122	Spry4	chr18	-	38587816	38601345	5.68	4.91e-22
AK046629	B430212C06Rik	chr18	-	67323018	67328150	-3.89	0.0172
AK045357	Aqp4	chr18	-	15389630	15399738	-5.91	6.05e-06
AK045051	Sall3	chr18	-	80968543	80972639	2.45	1.07e-05
AK041979	Slc14a1	chr18	-	78101649	78142119	-9.09	1.12e-35
AK041088	March3	chr18	-	56761716	56925548	-2.07	0.0127
AK086240	AK086240	chr18	-	33439806	33442815	-4.33	0.0224
AK084037	AK084037	chr18	-	47251643	47253835	2.15	0.0185
AK082008	Fbn2	chr18	-	58065701	58080788	3.91	0.0115
AK054557	Kctd1	chr18	-	14982721	15061889	-1.43	0.0479
AK046840	Cdc25c	chr18	-	34734348	34736981	6.89	2.69e-23
AK046777	AK046777	chr18	-	11838091	11840869	2.3	0.00493
AK036050	Rnf165	chr18	-	77458349	77460283	1.48	0.0324
AK033754	Trim36	chr18	-	46165444	46167646	-2.34	0.000304
AK021226	Ska1	chr18	-	74196778	74207780	6.84	1.56e-22
AK006111	Nme5	chr18	-	34562640	34578771	-4.28	0.045
AK004787	Ndst1	chr18	-	60684495	60687432	-1.44	0.0267
NM_144862	Lims2	chr18	+	31931507	31958619	-2.93	3.74e-06
NM_153153	Svil	chr18	+	5046589	5119293	1.5	0.0154
AK143260	Gm20748	chr18	+	61639653	61647472	-7.38	0.000243
AK156273	Cables1	chr18	+	11839220	11945621	2.14	0.000373
AK164358	Pura	chr18	+	36287950	36288998	-1.61	0.011
AK164238	Impa2	chr18	+	67309918	67312923	2	0.00987
AK138500	AK138500	chr18	+	58056155	58059463	3.86	0.0182
AK141255	Lama3	chr18	+	12537831	12583010	-5.11	0.0253
AK141127	AK141127	chr18	+	5665340	5667938	2.77	0.046
AK141051	Gm10549	chr18	+	33464163	33474710	-4.93	4.38e-07
AK140437	AK140437	chr18	+	15403087	15430790	-6.81	6.42e-26
AK133806	Osbpl1a	chr18	-	12755338	12819693	-1.59	0.044
AK146259	Rps2	chr18	-	61259040	61259987	2.71	0.000441
AK142107	AK142107	chr18	-	86471522	86473929	2.81	1.84e-05
AK163879	F830208F22Rik	chr18	-	77793259	77796390	4.47	0.0294
AK136693	AK136693	chr18	-	45677949	45680081	-1.87	0.0383
AK141387	Brd8	chr18	-	34601175	34604903	1.48	0.0235
AK141236	Epb4.1l4a	chr18	-	33802540	33832794	-1.87	0.0114
AK140481	AK140481	chr18	-	15066879	15070503	-2.45	0.0289
AK139683	B020010K11Rik	chr18	-	82336250	82361600	2.88	9.97e-07
AK039712	A330093E20Rik	chr18	-	45683487	45896509	-2.92	0.0129
NM_001025381	Gpr17	chr18	-	31942999	31949636	-4.9	3.25e-09
NM_001042660	Smad7	chr18	+	75367365	75395934	-1.66	0.0317
ENSMUST00000115713	Nrg2	chr18	-	36017707	36197380	-1.58	0.0407
ENSMUST00000042944	Arap3	chr18	-	37972624	37997574	Inf	0.00391
ENSMUST00000105038	ENSMUST00000105038	chr18	+	34736359	34738014	5.24	2.6e-07
ENSMUST00000118510	A730017C20Rik	chr18	+	59062494	59075824	Inf	0.0399
ENSMUST00000122178	ENSMUST00000122178	chr18	-	74303524	74303931	1.4	0.0363
ENSMUST00000069529	ENSMUST00000069529	chr18	-	30495001	30495375	-1.48	0.0322
ENSMUST00000154992	ENSMUST00000154992	chr18	+	50134795	50135511	-1.88	0.00634
ENSMUST00000145417	ENSMUST00000145417	chr18	+	50134726	50135600	-1.89	0.012
ENSMUST00000150952	Mbp	chr18	+	82563262	82584287	-3.69	0.0102
ENSMUST00000164064	ENSMUST00000164064	chr18	+	78349754	78350701	-3.41	0.026
ENSMUST00000127448	9630014M24Rik	chr18	+	38601603	38789045	3.28	0.0185
ENSMUST00000163860	ENSMUST00000163860	chr18	+	50134752	50135587	-1.92	0.011
ENSMUST00000051629	ENSMUST00000051629	chr18	+	60426292	60426934	5.87	3.49e-05
ENSMUST00000182294	ENSMUST00000182294	chr18	-	77562093	77564609	2.47	0.0333
AK088953	Taf5	chr19	+	47067748	47083468	1.44	0.0391
AK086933	Fas	chr19	+	34290684	34309350	-4.65	8.71e-06
AK085375	Rab3il1	chr19	+	10035373	10038365	-3.8	0.00734
AK083939	Add3	chr19	+	53140541	53247084	-1.37	0.0386
AK077665	Pcx	chr19	+	4607558	4621676	-2.09	0.021
AK077454	Cpt1a	chr19	+	3323348	3385732	-1.37	0.047
AK077086	Gsto2	chr19	+	47865545	47886305	-2.27	0.0134
AK075862	Ctsf	chr19	+	4855245	4860914	-2.2	0.0219
AK075671	Ms4a6b	chr19	+	11518583	11530195	Inf	0.0376
AK054190	Prune2	chr19	+	17136768	17221584	-4.66	1.5e-16
AK052998	Macrod1	chr19	+	7056810	7198057	-2.29	0.00474
AK052657	Pla2g16	chr19	+	7557480	7581728	-1.87	0.0294
AK052295	Rcor2	chr19	+	7267404	7275224	2.22	0.0214
AK050903	Ahnak	chr19	+	9014975	9017786	-7.18	0.015
AK050778	Kif11	chr19	+	37402181	37405771	4.94	8.05e-12
AK045189	Fam111a	chr19	+	12573525	12587690	3.96	8.64e-07
AK045067	Kif20b	chr19	+	34922361	34941414	5.04	1.45e-16
AK044522	Pprc1	chr19	+	46056581	46072915	1.43	0.0239
AK043646	Hectd2	chr19	+	36554678	36597381	2.06	0.000956
AK035546	Plce1	chr19	+	38723519	38783588	-4.19	5.26e-07
AK034906	Tmem2	chr19	+	21856263	21858733	1.43	0.03
AK029975	Gm10143	chr19	+	10198367	10202380	2.24	8.48e-05
AK029877	Ccdc87	chr19	+	4839415	4842163	-4.17	0.000486
AK029318	Fads3	chr19	+	10041690	10059671	-2.06	0.0395
AK029150	Nolc1	chr19	+	46075997	46084461	1.34	0.0417
AK088935	Fth1	chr19	+	9982704	9985092	-2.3	4.77e-05
AK088901	Hells	chr19	+	38934508	38940507	4.64	2.87e-08
AK087383	AK087383	chr19	+	4169566	4174284	-3.71	3.38e-09
AK085665	Stambpl1	chr19	+	34217434	34235862	1.46	0.0319
AK078529	Neurl1a	chr19	+	47240320	47259434	3.69	0.0123
AK051045	Snhg1	chr19	+	8723487	8726441	1.53	0.0146
AK048995	A930001C03Rik	chr19	+	4439003	4448326	-1.81	0.0244
AK046802	Adra2a	chr19	+	54045264	54048980	-3.96	0.00164
AK041399	Cep55	chr19	+	38055069	38055777	5.88	0.00101
AK035583	AK035583	chr19	+	56436849	56438918	1.69	0.045
AK034340	Trpm3	chr19	+	22992038	22995406	2.57	0.0144
AK033223	Fam122a	chr19	+	24478073	24480090	-3.26	0.00182
AK020900	A930028N01Rik	chr19	+	40297971	40299551	-2.79	2.45e-06
AK016305	Cdca5	chr19	+	6084983	6090863	4.58	4.03e-14
AK014277	Eef1g	chr19	+	8967195	8972943	1.63	0.00591
AK011844	Cd248	chr19	+	5069251	5070647	3.44	2.91e-05
AK088896	Banf1	chr19	-	5364641	5366631	1.56	0.012
AK088627	Incenp	chr19	-	9872403	9899489	4.01	2.11e-13
AK087989	Pola2	chr19	-	5941107	5964202	1.76	0.00471
AK087731	Glis3	chr19	-	28262347	28326006	-4.17	2.53e-13
AK083139	Syt12	chr19	-	4445908	4477143	-2.81	2.64e-06
AK080606	A830019P07Rik	chr19	-	35835221	35924578	-4.73	2.63e-05
AK078778	Fen1	chr19	-	10199139	10203929	2.22	9.71e-05
AK078506	Ppp1r3c	chr19	-	36731737	36733993	-2.28	6.12e-05
AK050072	Ccs	chr19	-	4825370	4839270	-1.37	0.045
AK044841	Arhgap19	chr19	-	41769585	41802034	3.39	1.91e-09
AK041204	Cntf	chr19	-	12763670	12765464	-6.27	2.1e-20
AK041120	Rfx3	chr19	-	27805143	28011166	-1.44	0.0383
AK035212	Sorbs1	chr19	-	40311448	40513751	-2.84	1.86e-05
AK031997	4430402I18Rik	chr19	-	28923064	28964154	-1.9	0.00713
AK030209	Asrgl1	chr19	-	9111719	9135566	-1.64	0.00975
AK029371	Ablim1	chr19	-	57130606	57314767	-3.41	0.000101
AK084060	AK084060	chr19	-	9864924	9868995	4.34	3.01e-12
AK083282	Fads2	chr19	-	10062780	10101542	-1.82	0.00966
AK080936	Stip1	chr19	-	7037104	7039966	1.64	0.0483
AK078150	Opalin	chr19	-	41061711	41068123	-3.06	0.0395
AK076171	Gfra1	chr19	-	58235612	58455317	-2.34	0.0262
AK049808	AK049808	chr19	-	41597826	41599852	4.13	0.0414
AK047295	Gpam	chr19	-	55067268	55103091	-3.51	8.95e-10
AK046211	AK046211	chr19	-	54044151	54046884	-3.93	0.00222
AK045850	Bbs1	chr19	-	4888742	4906623	-1.74	0.00708
AK044464	AK044464	chr19	-	47252243	47254332	4.64	0.00995
AK036121	AK036121	chr19	-	40301628	40305585	-2.5	0.000175
AK034164	AK034164	chr19	-	23965141	23967615	-3.73	1.75e-05
AK033579	Neat1	chr19	-	5842577	5845478	-2.09	0.0084
AK011749	Npm3	chr19	-	45747736	45749563	1.75	0.00533
AK005275	1500017E21Rik	chr19	-	36614052	36705641	1.82	0.00836
NM_010501	Ifit3	chr19	+	34583529	34588982	-5.3	0.0194
NM_183216	Scd4	chr19	+	44333326	44346743	-3.5	3.31e-06
NM_008889	Ppp1r14b	chr19	+	6975048	6977324	1.54	0.0166
NM_010609	Kcnk7	chr19	+	5704476	5707101	-3.14	0.0358
NM_001009546	Naaladl1	chr19	+	6105798	6115555	4.52	2.54e-09
NM_009073	Rom1	chr19	-	8927382	8929356	-1.99	0.00365
NM_015748	Slit1	chr19	-	41600257	41743856	4.7	0.0101
NM_009920	Cnih2	chr19	-	5092871	5098418	2.04	0.000424
AK144121	Ap5b1	chr19	+	5568074	5571261	-1.56	0.0337
AK160921	Gm10814	chr19	+	6012620	6018426	-5.19	1e-07
AK171533	Mxi1	chr19	+	53372783	53375810	-1.47	0.0283
AK149090	Capn1	chr19	-	5988546	6011376	-5	1.31e-09
AK156280	Sipa1	chr19	-	5651194	5663660	1.51	0.0253
AK141899	AK141899	chr19	-	6113398	6115690	2.09	0.00589
AK163603	Lrfn4	chr19	-	4611785	4615524	-1.4	0.0442
AK167773	Slc3a2	chr19	-	8707568	8708022	-1.36	0.043
AK169801	Tbc1d10c	chr19	-	4168742	4191047	-3.12	3.55e-06
AK047931	5830428H23Rik	chr19	-	61116967	61119181	-1.5	0.0391
AK076689	Tjp2	chr19	-	24132523	24147069	-1.69	0.0248
NM_001085390	Dusp5	chr19	+	53529318	53541322	1.46	0.0297
ENSMUST00000112933	ENSMUST00000112933	chr19	-	12763660	12765632	-6.1	1.12e-19
ENSMUST00000113468	Rasgrp2	chr19	+	6399746	6403485	2.02	0.0431
NM_001114174	Fam189a2	chr19	-	23972750	24031019	-3.5	2.46e-10
NR_024093	U05342	chr19	-	12763528	12796123	-2.08	0.000318
NM_134148	Carns1	chr19	-	4164324	4175479	-3.36	5.97e-09
ENSMUST00000143595	ENSMUST00000143595	chr19	+	58204139	58236047	-2.29	0.0046
ENSMUST00000088040	ENSMUST00000088040	chr19	+	9283238	9284494	2.57	2.84e-06
XM_003085380	Gm19505	chr19	-	6027533	6027865	6.58	4.56e-06
AK090101	Tpx2	chr2	+	152848012	152894019	5.38	1.98e-21
AK089919	Nek6	chr2	+	38511743	38587490	-1.72	0.00505
AK088502	Bub1b	chr2	+	118629903	118641588	5.49	3.59e-21
AK088389	Nusap1	chr2	+	119618729	119649776	3.7	1.28e-11
AK088362	Pnpla7	chr2	+	24976088	25054055	-1.95	0.00102
AK082914	AK082914	chr2	+	172938873	172942533	5.12	1.07e-07
AK082613	Bcl2l11	chr2	+	128126043	128161226	-1.65	0.0104
AK082425	Syt13	chr2	+	92915101	92956051	7.47	0.0153
AK080966	H13	chr2	+	152669499	152706824	-1.31	0.048
AK079673	Capn3	chr2	+	120502525	120504910	-Inf	1.91e-06
AK078240	Pkp4	chr2	+	59308379	59324905	-1.84	0.00243
AK077795	Nop56	chr2	+	130274446	130279305	1.96	0.000533
AK077489	Chgb	chr2	+	132781671	132795070	-2.87	0.000118
AK077244	Dut	chr2	+	125247482	125258608	2.87	3.92e-07
AK077012	Prdx6b	chr2	+	80292475	80295356	-3.79	4.18e-07
AK076468	Rad51	chr2	+	119112871	119136013	3.34	2.66e-09
AK075882	Cdca7	chr2	+	72476255	72486890	3.99	6.12e-13
AK053572	Lhx2	chr2	+	38351308	38369728	2.75	0.000135
AK052840	Muc15	chr2	+	110721608	110737963	-3.28	0.00103
AK052272	Nup188	chr2	+	30286429	30326686	1.36	0.0377
AK051676	Itga4	chr2	+	79255500	79301102	5.38	4.6e-05
AK051396	Fam129b	chr2	+	32876195	32925251	-3.12	9.61e-06
AK049363	Lpin3	chr2	+	160888177	160905795	-3.42	0.00973
AK049166	Pacsin3	chr2	+	91257329	91264678	-1.76	0.00468
AK049032	Fam102a	chr2	+	32535359	32569750	-1.89	0.00191
AK048806	AK048806	chr2	+	93191051	93193408	5.59	2.8e-20
AK044795	Kif18a	chr2	+	109280844	109341221	2.98	1.16e-07
AK043730	Cdc25b	chr2	+	131186958	131198495	2.7	6.88e-07
AK040763	Rin2	chr2	+	145860663	145887281	-1.58	0.017
AK039213	Phactr3	chr2	+	178119187	178331624	-2.84	4.06e-05
AK035313	Olfml2a	chr2	+	38931980	38960585	3.73	0.0379
AK034353	Gpd2	chr2	+	57238471	57368621	-1.82	0.0481
AK033132	Casc5	chr2	+	119047153	119069339	6.47	1.46e-08
AK032197	Ctsa	chr2	+	164833808	164841032	-1.67	0.00624
AK031215	Slc43a1	chr2	+	84840626	84863594	2.23	0.0178
AK031068	Crb2	chr2	+	37793678	37799099	-5.88	7.69e-05
AK028497	Mybl2	chr2	+	163054635	163084687	5.13	1.3e-18
AK088841	AK088841	chr2	+	91932899	91939798	1.71	0.0157
AK088498	Spo11	chr2	+	172977700	172993324	6.82	2.15e-07
AK088063	Zmynd19	chr2	+	24949781	24959523	1.49	0.0245
AK088059	Dusp2	chr2	+	127336159	127338376	3.04	0.0106
AK087199	Ppp1r16b	chr2	+	158764817	158766041	1.8	0.046
AK085064	AK085064	chr2	+	119107113	119110764	6.59	1.15e-20
AK079699	A430018G15Rik	chr2	+	52425012	52434885	-2.28	0.000918
AK077952	Sapcd2	chr2	+	25372378	25373581	3.53	5.81e-10
AK051037	Wdr76	chr2	+	121506755	121533365	2.24	0.000467
AK049087	Cdh4	chr2	+	179896374	179899371	1.74	0.0045
AK047776	Spred1	chr2	+	117160950	117162699	3.88	0.0462
AK045608	Dbndd2	chr2	+	164491651	164493317	-2.98	1.45e-07
AK043073	Atrn	chr2	+	130994301	130995548	-1.74	0.0185
AK042861	A730032A03Rik	chr2	+	164177584	164196564	-4.4	0.0225
AK042125	AK042125	chr2	+	121538334	121541965	3.61	0.000468
AK040057	AK040057	chr2	+	180954464	180966812	-2.43	0.00106
AK038799	AK038799	chr2	+	34993973	35013446	-6.71	0.000463
AK036374	Knstrn	chr2	+	118814216	118836136	6.24	1.84e-26
AK036270	Fam171a1	chr2	+	3114224	3227250	1.44	0.0353
AK035306	AK035306	chr2	+	13271601	13325827	-2.11	0.0166
AK005001	Acbd5	chr2	+	23069449	23114510	-1.37	0.0376
AK021353	Polr3k	chr2	+	181864426	181869048	1.54	0.0214
AK021031	Celf1	chr2	+	91014213	91015176	1.45	0.0334
AK018518	Fam217b	chr2	+	178422568	178424424	1.64	0.0204
AK018136	Cd59a	chr2	+	104095837	104115185	-6.18	2.47e-06
AK017607	Mcm8	chr2	+	132816244	132843666	1.75	0.00809
AK017131	Naif1	chr2	+	32450608	32451914	3.29	3.82e-06
AK016972	Otud1	chr2	+	19658754	19659686	-1.8	0.036
AK014330	Hat1	chr2	+	71389249	71441517	1.5	0.0455
AK013116	Gins1	chr2	+	150909601	150931278	3.56	4.81e-10
AK012548	Hspa12b	chr2	+	131127440	131145442	2.5	0.033
AK012488	Rps21	chr2	+	180257417	180258436	1.35	0.0355
AK011956	2610301H18Rik	chr2	+	157204304	157206814	3.37	0.0011
AK011930	Hnrnpa3	chr2	+	75665874	75667292	1.4	0.0354
AK011630	Set	chr2	+	30062158	30071581	1.55	0.0157
AK008264	Id1	chr2	+	152736256	152737406	-3.54	0.0082
AK007819	AK007819	chr2	+	65238755	65239675	-2.44	0.0094
AK007246	Wdr38	chr2	+	38998319	39001582	-5.81	0.0346
AK005293	Phyhd1	chr2	+	30266203	30282140	-3.73	1.1e-07
AK004390	Sema6d	chr2	+	124666754	124667769	-1.4	0.0435
AK003750	Ucma	chr2	+	4976181	4985745	-7.45	0.0262
AK003722	Ube2c	chr2	+	164769929	164772902	7.07	3.01e-30
AK003254	Nxt1	chr2	+	148672642	148676023	1.45	0.0258
AK002601	Egfl7	chr2	+	26583869	26592681	1.99	0.00822
AK002553	Entpd2	chr2	+	25395903	25401315	-5.66	0.00988
AK090192	Gfra4	chr2	-	131039639	131041414	2.23	0.0456
AK089462	Gm14057	chr2	-	130748451	130840132	-3.12	1.77e-08
AK089384	Ttc16	chr2	-	32764129	32775633	-3.29	0.0251
AK089364	Cytip	chr2	-	58132481	58160059	Inf	7.75e-07
AK089157	Mroh8	chr2	-	157264121	157279549	2	0.00553
AK088256	Pcna	chr2	-	132249289	132253180	2.28	5.12e-05
AK088168	Cat	chr2	-	103454004	103485114	-1.79	0.00306
AK085861	Aurka	chr2	-	172356198	172370521	5.12	4.55e-13
AK084658	Bmf	chr2	-	118530263	118549686	-4.37	0.0011
AK083673	Garnl3	chr2	-	32986374	33015237	-3.36	0.0256
AK083510	Cobll1	chr2	-	65150866	65239403	-1.88	0.00467
AK083457	Suv39h2	chr2	-	3455820	3474963	1.91	0.00222
AK082756	Slc25a25	chr2	-	32414490	32451426	2.65	1.19e-06
AK082540	Bub1	chr2	-	127823448	127831804	6.42	1.25e-20
AK080889	Lrrn4	chr2	-	132868516	132880862	5.42	0.0492
AK079616	Cacnb4	chr2	-	52434040	52558560	-2.67	7.56e-06
AK079514	Fam78a	chr2	-	32066887	32083705	2.22	0.0103
AK079060	Cd93	chr2	-	148440978	148443535	5.61	1.63e-16
AK078419	Psmd5	chr2	-	34852291	34870939	-1.48	0.021
AK078365	Mastl	chr2	-	23136682	23155897	3.83	5.84e-10
AK077837	Nebl	chr2	-	17727749	17731134	-2.45	0.0391
AK077435	Stom	chr2	-	35313986	35336976	-3.18	1.31e-06
AK077210	Pfkfb3	chr2	-	11471828	11498385	-2.98	0.0413
AK075899	Ada	chr2	-	163726584	163750177	4.82	4.93e-11
AK053173	Camk1d	chr2	-	5296918	5714515	-1.82	0.00401
AK052652	Fnbp1	chr2	-	31053236	31059020	-1.61	0.0122
AK049301	Ly75	chr2	-	60352982	60383273	3.78	0.00315
AK047568	Snph	chr2	-	151591696	151632573	-1.51	0.0248
AK045654	Celf2	chr2	-	6539703	6541475	2.25	0.000245
AK045226	Cd44	chr2	-	102812547	102901510	-1.6	0.0482
AK044296	Necab3	chr2	-	154544401	154558844	3.98	0.024
AK043047	Nacc2	chr2	-	26064370	26091819	-1.58	0.014
AK042706	Ncaph	chr2	-	127103828	127133870	4.34	3.74e-15
AK041749	Mcm10	chr2	-	4999021	5005099	5.55	1.48e-17
AK038703	Prrg4	chr2	-	104832434	104849850	-1.88	0.0242
AK036946	Shc4	chr2	-	125691910	125724148	3.16	1.55e-07
AK033402	Rbl1	chr2	-	157174986	157204526	3.29	1.06e-08
AK032621	Cbln4	chr2	-	172036336	172043466	3.73	0.0466
AK030792	Ccdc148	chr2	-	58823430	58921092	-5.1	5.35e-07
AK030132	Exd1	chr2	-	119519404	119547627	-2.12	0.0458
AK087503	Dgkz	chr2	-	91932827	91950348	1.7	0.017
AK086310	Pbx3	chr2	-	34174850	34179312	1.68	0.0187
AK085866	Ccdc141	chr2	-	77013155	77014055	1.9	0.011
AK085418	D330023K18Rik	chr2	-	31151051	31152243	-1.88	0.0203
AK084017	AK084017	chr2	-	113819306	113821809	Inf	0.00578
AK083469	AK083469	chr2	-	80561529	80565968	-3.34	0.000147
AK080692	Snta1	chr2	-	154402243	154403863	-3.52	0.00101
AK079320	Ptprj	chr2	-	90432895	90435195	2.62	5.77e-06
AK076895	Tubb4b	chr2	-	25222166	25224657	-1.43	0.0338
AK076765	AK076765	chr2	-	164770967	164771629	7.98	5.82e-27
AK075896	Wfdc5	chr2	-	164177469	164178881	-Inf	0.0192
AK051242	Scn7a	chr2	-	66673427	66675417	3.72	0.0262
AK045323	Oip5	chr2	-	119609512	119618469	2.95	5.41e-07
AK032666	Rims4	chr2	-	163859758	163861994	2.82	8.23e-05
AK028650	Cep152	chr2	-	125563090	125567067	2.08	0.00102
AK028309	AK028309	chr2	-	156846370	156849715	2.28	0.0397
AK028166	Snhg7	chr2	-	26637177	26640244	1.53	0.0383
AK027990	Arhgap11a	chr2	-	113831549	113832110	3.43	6.12e-09
AK021096	Nkain4	chr2	-	180934772	180954694	-1.98	0.00156
AK020411	Bmp7	chr2	-	172916118	172940092	4.86	1.11e-10
AK018221	6330526H18Rik	chr2	-	130869505	130871131	-2.22	0.0333
AK017841	E2f1	chr2	-	154560062	154569417	3.92	3.73e-12
AK017056	Enkur	chr2	-	21180731	21205365	-6.39	0.00507
AK016577	Ttll11	chr2	-	35751241	35979296	-1.66	0.0432
AK014830	AK014830	chr2	-	91262317	91265263	-1.73	0.00654
AK014368	Cst3	chr2	-	148871748	148875487	-1.98	0.0485
AK012609	2700094K13Rik	chr2	-	84669226	84670685	2.8	4.15e-07
AK012512	AK012512	chr2	-	34801653	34802801	-2.03	0.011
AK012040	Ckap2l	chr2	-	129281977	129297165	5.45	2.61e-21
AK011893	Spc25	chr2	-	69198647	69206123	4.14	2.36e-12
AK011097	Ttc30b	chr2	-	75935863	75938439	-2.62	8.95e-05
AK009222	BC029722	chr2	-	155817734	155819220	-1.46	0.0281
AK004639	Mal	chr2	-	127633230	127656283	-2.15	0.0472
AK002932	Lcn2	chr2	-	32384720	32387770	-10.18	3.76e-06
NM_153781	Pygb	chr2	+	150786796	150831748	-3.48	1.78e-09
NM_016873	Wisp2	chr2	+	163820834	163833146	-3.77	0.0319
NM_009883	Cebpb	chr2	+	167688915	167690418	-1.39	0.0462
NM_021409	Pard6b	chr2	+	168081004	168101203	-3.44	0.0333
NM_007494	Ass1	chr2	+	31470270	31520670	-5.39	0.0362
NM_008489	Lbp	chr2	+	158306493	158332852	-9.15	0.00675
NM_009398	Tnfaip6	chr2	+	52038113	52056681	2.66	7.3e-06
NM_010808	Mmp24	chr2	+	155775344	155818366	-2.15	0.0392
NM_011170	Prnp	chr2	+	131909928	131938431	-1.39	0.033
NM_001001882	Rtel1	chr2	+	181319724	181356616	1.77	0.00393
NM_008721	Npdc1	chr2	+	25403083	25409494	-1.43	0.0265
NM_010230	Fmn1	chr2	+	113327736	113716767	-3.09	0.0194
NM_001012305	Slc39a12	chr2	+	14388398	14494977	-4.4	7.73e-05
NM_011521	Sdc4	chr2	-	164424247	164443188	-2.71	0.0294
NM_010582	Itih2	chr2	-	10094591	10130683	-Inf	0.0184
NM_011125	Pltp	chr2	-	164839518	164857708	-4.54	6.64e-09
NM_009776	Serping1	chr2	-	84765360	84775429	-5.23	4.54e-07
NM_133500	Ntng2	chr2	-	29194821	29248040	-2.47	0.000628
NM_138684	Wfdc12	chr2	-	164189231	164190558	-6.14	0.0004
NM_013822	Jag1	chr2	-	137081451	137116520	1.42	0.0291
NM_010406	Hc	chr2	-	34983331	35061441	-5.78	4.24e-17
AK142988	Pkn3	chr2	+	30078698	30085547	5.19	9.39e-06
AK133086	AK133086	chr2	+	168268484	168269331	2.48	0.0046
AK142316	Trp53i11	chr2	+	93187548	93201714	4.22	3.36e-15
AK137159	AK137159	chr2	+	59830072	59832364	2.84	0.0378
AK136325	AK136325	chr2	+	93190907	93193408	5.58	2.56e-20
AK141366	AK141366	chr2	+	109321601	109323912	5.74	0.00227
AK141364	AK141364	chr2	+	78903637	78908988	2.33	0.0178
AK141332	Dstn	chr2	+	143915551	143916897	-1.53	0.0189
AK166485	AK166485	chr2	+	119109069	119110496	6.08	2.76e-10
AK140161	Gm13293	chr2	+	11339489	11344106	-9.79	0.000143
AK139737	Gm10857	chr2	+	6132869	6140568	3.15	2.89e-05
AK143447	Gm13889	chr2	-	93955815	93957049	2.15	0.000266
AK133696	9430008C03Rik	chr2	-	158353705	158356843	1.43	0.0372
AK142923	Znfx1	chr2	-	167049571	167062639	-1.48	0.0265
AK142909	Kif16b	chr2	-	142618665	142712269	-1.69	0.0453
AK138865	AK138865	chr2	-	25225567	25228742	-2.45	0.00606
AK145223	Gm10725	chr2	-	164485531	164486463	-2.15	0.000938
AK147981	AK147981	chr2	-	32565457	32569239	-1.85	0.00284
AK157258	AK157258	chr2	-	72477238	72481015	4.56	5.6e-09
AK161340	1700026L06Rik	chr2	-	28692082	28699649	-Inf	0.0373
NM_016889	Insm1	chr2	+	146221997	146225020	2.98	5.3e-06
NM_181858	Cd59b	chr2	+	104071010	104084957	-5.77	0.00289
AK158456	A730017L22Rik	chr2	-	130872541	130906396	-1.71	0.0148
AK153029	Gsn	chr2	+	35256440	35307900	-1.6	0.0115
AK087904	Upp2	chr2	+	58567298	58635280	-3.22	0.00152
NM_001048176	Cerkl	chr2	-	79332491	79428988	2.38	0.0368
NM_001081171	Lama5	chr2	-	180176373	180225859	1.33	0.0442
NM_177652	Ryr3	chr2	-	112631380	113030331	1.81	0.0155
NM_001081134	Kcng1	chr2	-	168261698	168269331	2.41	0.00127
NM_001145100	Gm13718	chr2	+	84659079	84668781	3.35	0.0166
NR_033467	Gm11468	chr2	+	166273908	166294831	-6.08	0.0012
ENSMUST00000119790	ENSMUST00000119790	chr2	-	83353157	83353949	2.61	1.02e-06
ENSMUST00000121365	ENSMUST00000121365	chr2	-	64474745	64474957	2.76	0.0317
ENSMUST00000120980	ENSMUST00000120980	chr2	-	41987473	41988829	1.8	0.00248
ENSMUST00000117910	ENSMUST00000117910	chr2	-	4834136	4834612	4.49	1.92e-09
ENSMUST00000101199	ENSMUST00000101199	chr2	-	4959545	4959752	3.13	0.039
ENSMUST00000171011	ENSMUST00000171011	chr2	-	4959543	4959752	3.13	0.039
ENSMUST00000117166	ENSMUST00000117166	chr2	-	6132208	6133956	2.95	3.31e-05
ENSMUST00000117430	ENSMUST00000117430	chr2	-	152185291	152185682	2.17	0.00353
ENSMUST00000133534	ENSMUST00000133534	chr2	-	118829874	118834122	5.19	5.07e-16
ENSMUST00000120437	ENSMUST00000120437	chr2	-	173984482	173984691	-1.44	0.0228
ENSMUST00000135782	Galk2	chr2	+	125859109	125860287	-2.81	0.025
ENSMUST00000136967	Erich2	chr2	+	70509460	70537247	-1.76	0.0449
ENSMUST00000160276	Sirpa	chr2	+	129593613	129630184	-1.41	0.0287
ENSMUST00000143493	Procr	chr2	+	155751344	155755468	-3.99	0.0352
ENSMUST00000137582	ENSMUST00000137582	chr2	+	65238756	65239675	-2.44	0.0094
ENSMUST00000117686	ENSMUST00000117686	chr2	+	55292065	55293090	-3.7	5.93e-07
ENSMUST00000140507	ENSMUST00000140507	chr2	+	70458982	70459560	2.04	0.0319
ENSMUST00000117875	ENSMUST00000117875	chr2	+	68081791	68082329	1.53	0.0394
ENSMUST00000153559	ENSMUST00000153559	chr2	+	34993973	35013446	-6.71	0.000463
ENSMUST00000118269	ENSMUST00000118269	chr2	+	32271845	32272162	1.66	0.00767
ENSMUST00000120702	ENSMUST00000120702	chr2	+	28477166	28478050	3	0.00182
ENSMUST00000137349	ENSMUST00000137349	chr2	+	26059010	26060275	-1.69	0.00904
ENSMUST00000118572	ENSMUST00000118572	chr2	+	11352514	11352769	-Inf	0.000429
ENSMUST00000120862	ENSMUST00000120862	chr2	+	30159398	30160366	-1.54	0.0213
ENSMUST00000072389	ENSMUST00000072389	chr2	+	30159395	30160366	-1.54	0.0213
ENSMUST00000129673	Rpl7a	chr2	+	26912192	26913318	2.46	0.0178
ENSMUST00000164863	ENSMUST00000164863	chr2	+	164460967	164490760	-1.92	0.00154
ENSMUST00000121456	ENSMUST00000121456	chr2	+	152353615	152354566	3.03	1.37e-05
ENSMUST00000141964	ENSMUST00000141964	chr2	+	129246376	129268526	5.19	1.97e-13
ENSMUST00000154616	ENSMUST00000154616	chr2	+	180954464	180966812	-2.43	0.00106
ENSMUST00000119395	ENSMUST00000119395	chr2	+	181896823	181898712	1.92	0.00145
ENSMUST00000172716	Itga8	chr2	-	12219710	12242464	6.1	0.00896
ENSMUST00000151521	0610009E02Rik	chr2	+	26445924	26457995	-2.14	0.0478
ENSMUST00000178895	ENSMUST00000178895	chr2	+	91945703	91947655	2.6	3.17e-05
ENSMUST00000110007	Slc24a3	chr2	+	145167754	145642166	1.29	0.0439
AK088762	Slc16a1	chr3	+	104638668	104657252	-3.05	3.4e-08
AK088719	Depdc1a	chr3	+	159495458	159529408	6.72	2.6e-11
AK088704	H2afz	chr3	+	137864541	137866918	2.55	1.91e-05
AK084692	Plk4	chr3	+	40800042	40801623	4.48	4.32e-09
AK082296	Rnf13	chr3	+	57736085	57826297	-1.97	0.000828
AK078368	Fam212b	chr3	+	105705458	105718156	3.12	9.25e-09
AK076049	Anp32e	chr3	+	95929431	95944349	1.8	0.00262
AK054141	Ovgp1	chr3	+	105973802	105981255	2.02	0.00666
AK053633	Foxo1	chr3	+	52345253	52349763	-1.67	0.00866
AK052386	4930422G04Rik	chr3	+	127594230	127601016	2.13	0.00199
AK050913	Iqgap3	chr3	+	88082020	88087552	6.64	3.55e-15
AK050580	Rps23	chr3	+	37714710	37715211	1.78	0.00226
AK049676	Cenpe	chr3	+	135248485	135273516	5.76	1.9e-22
AK049470	Ctso	chr3	+	81932643	81955488	-1.5	0.0245
AK047357	Wdr47	chr3	+	108591279	108623430	-1.61	0.0201
AK044221	Tifa	chr3	+	127789914	127797950	-3.69	3.77e-06
AK043874	Dclk1	chr3	+	55242606	55477435	-2.9	0.000417
AK041249	Vav3	chr3	+	109340761	109657981	2.28	8.44e-05
AK039772	Ankrd35	chr3	+	96670377	96684124	-4.62	1.83e-08
AK029029	Elovl6	chr3	+	129532386	129635021	1.98	0.000834
AK028858	Pbxip1	chr3	+	89436706	89448945	-1.44	0.0237
AK087060	Arhgef26	chr3	+	62339002	62379186	-1.35	0.0433
AK085299	9530052C20Rik	chr3	+	142882495	142894644	-1.96	0.0144
AK085161	Fubp1	chr3	+	152223739	152224866	1.42	0.0485
AK081103	AK081103	chr3	+	88395743	88396720	3	4.17e-07
AK080367	A630076J17Rik	chr3	+	107230614	107234723	3.64	0.0396
AK075630	Car3	chr3	+	14863509	14865232	4.38	0.00114
AK053975	C030034L19Rik	chr3	+	9403064	9406984	5.18	4.26e-06
AK051618	AK051618	chr3	+	109671014	109673760	2.5	0.00666
AK050934	AK050934	chr3	+	95940086	95942565	2.24	0.00762
AK049487	Smc4	chr3	+	69033259	69034619	2.21	0.000271
AK049062	Tnik	chr3	+	28674536	28675755	3.34	2.15e-06
AK047627	Cxxc4	chr3	+	134259283	134261549	1.62	0.0257
AK040898	AK040898	chr3	+	37644607	37647952	4.51	0.0322
AK037085	Kcnn3	chr3	+	89671687	89675132	-1.83	0.00668
AK033543	Tspan5	chr3	+	138809874	138903674	2.17	0.000165
AK020906	Rpe65	chr3	+	159599183	159614686	-7.99	4.08e-05
AK018305	AK018305	chr3	+	67463668	67465078	-2.88	2.96e-07
AK016321	4930579G24Rik	chr3	+	79629134	79631809	1.74	0.0119
AK015763	Bcar3	chr3	+	122294136	122427148	-3.92	0.00104
AK014578	Spry1	chr3	+	37639958	37644596	4.19	1.24e-14
AK014550	4632404M16Rik	chr3	+	102134615	102137496	-2.64	0.0105
AK013922	Sec62	chr3	+	30793062	30809967	-1.4	0.0324
AK011617	Gpatch4	chr3	+	88043108	88055987	1.42	0.0322
AK010970	Ddah1	chr3	+	145893921	145894277	1.46	0.0245
AK010253	Exosc9	chr3	+	36552632	36565720	1.38	0.041
AK009600	Adh7	chr3	+	138217762	138232034	-6.98	2.94e-05
AK007603	Bdh2	chr3	+	135288658	135304423	-4.71	3.36e-15
AK005946	1700013F07Rik	chr3	+	108537568	108544723	-5.06	0.00427
AK003065	S100a4	chr3	+	90603772	90606040	-6.64	0.0164
AK002540	Rpl36a	chr3	+	145878988	145879379	2.1	0.00328
AK090064	Cetn4	chr3	-	37307749	37312430	-4.18	2.22e-11
AK084070	Ank2	chr3	-	127031842	127408967	-2.08	0.000439
AK082672	S1pr1	chr3	-	115710578	115712649	-3.23	0.000382
AK079930	Acadm	chr3	-	153922358	153930327	-1.6	0.0276
AK079194	Synpo2	chr3	-	123108750	123112985	-5.5	2.56e-09
AK079061	Celsr2	chr3	-	108390854	108392527	-2.01	0.00051
AK078308	Pmf1	chr3	-	88394145	88410334	3.02	5.3e-08
AK077483	AK077483	chr3	-	107451325	107456300	6.27	7.36e-06
AK077326	Tm4sf1	chr3	-	57286775	57294891	-4.47	0.00987
AK077114	Ccna1	chr3	-	55045477	55055042	Inf	0.00284
AK075923	Gar1	chr3	-	129824918	129830854	2.08	0.000444
AK050484	Npnt	chr3	-	132883727	132950195	1.47	0.0235
AK046861	Gria2	chr3	-	80691521	80802791	1.76	0.0326
AK044924	Ccna2	chr3	-	36564866	36571998	4.91	1.02e-18
AK040174	Ect2	chr3	-	27121878	27153812	5.12	2.41e-19
AK039710	Gm5148	chr3	-	37714190	37724360	1.87	0.0013
AK033940	9330121J05Rik	chr3	-	62337524	62340532	-1.37	0.0394
AK032170	Lxn	chr3	-	67457999	67463907	-3.02	4.92e-08
AK029719	Gm9831	chr3	-	55377457	55403222	-3.46	3.3e-05
AK087352	Ttf2	chr3	-	100938861	100969663	1.68	0.00775
AK082270	Il6ra	chr3	-	89869324	89913160	-2.97	1.24e-06
AK081211	B230334C09Rik	chr3	-	158073440	158075550	2.34	0.0306
AK080587	AK080587	chr3	-	121721595	121723402	-2.53	0.00586
AK079899	Trim59	chr3	-	69043556	69044703	2.72	0.00476
AK077932	AK077932	chr3	-	36529222	36532331	5.33	5.51e-06
AK051605	Slc7a11	chr3	-	50364986	50368034	-2.87	0.016
AK051538	AK051538	chr3	-	107657835	107660532	2.27	0.00183
AK047257	Exosc8	chr3	-	54731298	54735367	1.76	0.0052
AK044344	Prok1	chr3	-	107232813	107237261	3.03	0.00184
AK043581	Gm11549	chr3	-	36515057	36521405	3.76	2.66e-09
AK042263	A630076J08	chr3	-	88107116	88112164	5.49	4.35e-19
AK039761	Usp53	chr3	-	122931699	122933753	-5.08	2.97e-05
AK039581	A330043J11Rik	chr3	-	107440341	107442976	3.44	2.35e-06
AK028049	Dnajb4	chr3	-	152184096	152193753	-1.61	0.0105
AK010414	Cks1b	chr3	-	89415474	89418278	3.14	0.000211
AK016981	4933429H19Rik	chr3	-	30792579	30793564	-1.51	0.0449
AK015265	Gstm6	chr3	-	107938848	107943734	4.16	1.32e-05
AK012035	2610316D01Rik	chr3	-	45280440	45378260	2.29	0.0219
AK011149	Hey1	chr3	-	8663364	8667039	-2.1	0.000406
AK008482	AK008482	chr3	-	94392971	94402848	-2.87	0.0042
AK008375	AK008375	chr3	-	94392971	94402848	-2.87	0.0042
AK008231	AK008231	chr3	-	94392971	94402848	-2.87	0.0042
AK004542	Mov10	chr3	-	104794836	104818159	1.44	0.0414
AK003634	Myoz2	chr3	-	123006208	123034938	-Inf	0.0185
AK002582	Cd1d1	chr3	-	86995840	86999302	1.53	0.0271
AK002480	Cth	chr3	-	157894249	157925046	2.91	0.00236
AK002213	Gstm7	chr3	-	107926336	107931717	2.76	1.75e-06
NM_010260	Gbp2	chr3	+	142620663	142638008	-6.65	0.00104
NM_010232	Fmo5	chr3	+	97628838	97655287	-2.31	0.000395
NM_013691	Thbs3	chr3	+	89215187	89226837	-1.56	0.0196
NM_011310	S100a3	chr3	+	90600215	90602702	-5.87	0.000303
NM_011281	Rorc	chr3	+	94372826	94398239	-3.14	5.39e-08
NM_013605	Muc1	chr3	+	89229052	89233369	-1.81	0.00836
NM_010171	F3	chr3	+	121723537	121735052	-2.98	1.55e-05
NM_008875	Pld1	chr3	+	27984171	28133362	1.68	0.00424
NM_010928	Notch2	chr3	+	98013538	98150367	-1.35	0.0456
NM_013901	Slc39a1	chr3	+	90248192	90253612	-1.44	0.0265
NM_008508	Lor	chr3	-	92080271	92083142	5.49	1.87e-05
NM_145394	Slc44a3	chr3	-	121459528	121532344	-6.2	0.0187
NM_007778	Csf1	chr3	-	107741048	107760469	-2.98	3e-06
NM_009673	Anxa5	chr3	-	36448923	36475887	-2.98	0.00386
NM_010516	Cyr61	chr3	-	145646971	145649985	-2.08	0.00115
NM_145922	Kcnc4	chr3	-	107438303	107458898	3.31	1.14e-08
NM_007899	Ecm1	chr3	-	95734148	95739569	-2.64	0.0214
AK165224	Sass6	chr3	+	116595012	116630926	1.6	0.0145
AK156215	Smad9	chr3	+	54786333	54789508	-3.68	0.00345
AK132266	Gbp3	chr3	+	142560052	142573202	-2.57	0.00896
AK155156	AK155156	chr3	+	158072280	158074847	2.22	0.0477
AK140632	Gm3764	chr3	+	88214485	88221860	2.3	0.0393
AK149306	AK149306	chr3	+	84582692	84585101	-2.55	0.0261
AK149016	AK149016	chr3	-	127298322	127299673	-5.79	0.000204
AK148989	Atp1a1	chr3	-	101576225	101583867	-3.38	0.000108
AK142828	Lphn2	chr3	-	148888941	148989316	2.45	0.0139
AK138897	AK138897	chr3	-	121424236	121427574	-1.38	0.0396
AK138626	BB187690	chr3	-	57654404	57655579	-5.45	0.000191
AK142328	AK142328	chr3	-	100568352	100572066	1.85	0.0426
AK138483	Gm410	chr3	-	57667422	57692537	-4.37	0.0434
AK168008	Fdps	chr3	-	89093592	89101884	1.96	0.000747
AK134853	AK134853	chr3	-	95332670	95336363	2.12	0.0122
AK134839	AK134839	chr3	-	37638579	37640656	3.94	5.91e-05
AK153605	AK153605	chr3	-	105732444	105733877	2.23	0.00204
AK161073	4931440P22Rik	chr3	-	65507257	65528184	-2.24	0.0174
AK161049	Pear1	chr3	-	87749098	87768949	3.37	0.0425
AK031306	Sertm1	chr3	-	54897071	54915887	2.73	0.00017
AK006854	1700061I17Rik	chr3	-	117060522	117077765	-5.32	0.0172
NM_009814	Casq2	chr3	+	102086510	102146514	-5.69	0.0394
XM_619973	Gm5858	chr3	-	153693901	153694365	3.64	0.015
AK016659	Sgms2	chr3	-	131322738	131344930	-2.33	0.0232
AK160178	S100a16	chr3	+	90537374	90543148	-1.75	0.0383
AK160171	Taf13	chr3	+	108571700	108582063	-1.6	0.0118
AK159871	Cnn3	chr3	+	121426523	121457948	-1.5	0.0205
NM_022427	Gpr88	chr3	-	116249654	116253484	-3.29	0.0198
ENSMUST00000126027	Zbtb7b	chr3	-	89381138	89393678	-1.47	0.0434
ENSMUST00000172113	ENSMUST00000172113	chr3	-	94392971	94402848	-2.87	0.0042
ENSMUST00000145267	Srsf11	chr3	-	158011894	158012520	1.38	0.0378
ENSMUST00000075650	ENSMUST00000075650	chr3	-	116561085	116561426	1.79	0.00306
ENSMUST00000164055	ENSMUST00000164055	chr3	+	105977291	105980136	2.47	0.0039
ENSMUST00000131852	ENSMUST00000131852	chr3	+	65393337	65395184	-3.49	0.0317
XM_001480045	Gm4392	chr3	-	127336391	127499349	-3.46	7.11e-09
ENSMUST00000174324	ENSMUST00000174324	chr3	-	89224109	89227088	-2.63	0.00037
ENSMUST00000177418	Arhgef2	chr3	+	88621138	88639536	1.32	0.0482
ENSMUST00000182857	ENSMUST00000182857	chr3	-	8615275	8616504	-Inf	0.0317
ENSMUST00000181423	ENSMUST00000181423	chr3	-	14802356	14802574	-1.9	0.0271
ENSMUST00000178193	ENSMUST00000178193	chr3	+	65393301	65395231	-3.47	0.0375
ENSMUST00000182316	ENSMUST00000182316	chr3	-	127336394	127499001	-3.53	4.95e-09
AK089960	Glipr2	chr4	+	43957729	43979116	-3.24	1.2e-05
AK089812	Fgr	chr4	+	132974128	133001806	4.15	0.00134
AK087452	E2f2	chr4	+	136172394	136194714	5.1	1.49e-16
AK083176	Eps15	chr4	+	109343073	109386566	-1.42	0.0297
AK080923	Cachd1	chr4	+	100776675	100953123	-2.39	4.69e-05
AK080896	Ror1	chr4	+	100095844	100442545	-1.9	0.0234
AK080882	Usp1	chr4	+	98923810	98935533	1.46	0.0247
AK078439	Rad54b	chr4	+	11558942	11585744	3.05	6.12e-07
AK053419	Fsbp	chr4	+	11579665	11584836	2.65	6e-05
AK052911	Trim63	chr4	+	134315212	134317367	-Inf	0.0047
AK051966	Clspn	chr4	+	126557005	126563837	4.63	4.02e-13
AK051101	Srm	chr4	+	148591517	148594598	1.88	0.00155
AK050348	1300002K09Rik	chr4	+	45848965	45885928	-7.34	3.37e-06
AK049550	Stil	chr4	+	115000182	115039177	4.53	8.49e-15
AK049542	Mutyh	chr4	+	116816789	116819430	2.92	2.2e-05
AK047808	Dnaic1	chr4	+	41569794	41638150	-3.37	0.00134
AK045936	Lrrc38	chr4	+	143350199	143371027	-Inf	0.0376
AK045344	Palm2	chr4	+	57568248	57711802	-2.41	0.000195
AK044515	Acap3	chr4	+	155904869	155906751	2.18	0.000103
AK044370	Sh3gl2	chr4	+	85205441	85388700	1.42	0.0322
AK042130	Orc1	chr4	+	108579469	108614554	3.59	0.00159
AK040554	Cntln	chr4	+	85100772	85131915	1.44	0.0435
AK037791	Ccne2	chr4	+	11191783	11204682	2.04	0.000536
AK035099	Asap3	chr4	+	136238655	136245212	-4.07	6.75e-11
AK033394	Myom3	chr4	+	135798274	135815560	-4.79	0.00999
AK033210	8030451A03Rik	chr4	+	63979854	64149924	4.73	0.000371
AK031814	Tesk2	chr4	+	116720966	116804237	-1.68	0.0102
AK089531	Mms22l	chr4	+	24508403	24599984	3.3	2.11e-08
AK089131	Rnf19b	chr4	+	129071876	129079008	-2.37	7.33e-05
AK088775	Smc2	chr4	+	52487745	52488257	2.6	2e-05
AK087492	Sdc3	chr4	+	130823253	130826309	1.59	0.0117
AK084300	D230019A03Rik	chr4	+	136214469	136216549	-3.6	0.0166
AK083737	Dhcr24	chr4	+	106561083	106587027	1.63	0.00896
AK079836	C330020E22Rik	chr4	+	129382761	129395673	-12.16	1.78e-07
AK078677	Rap1gap	chr4	+	137727831	137731545	3.05	2.32e-08
AK078006	Rpa2	chr4	+	132768359	132778746	1.84	0.00239
AK076742	Zswim5	chr4	+	116988223	116989105	1.52	0.0398
AK076518	Col8a2	chr4	+	126312719	126315142	-4.23	0.000149
AK076183	Ppap2b	chr4	+	105157651	105231671	-1.32	0.0495
AK050897	AK050897	chr4	+	43574260	43577621	1.73	0.0488
AK049411	1700123M08Rik	chr4	+	11966653	11968614	-2.99	0.0437
AK048803	Melk	chr4	+	44347418	44350650	5.74	1.29e-12
AK048000	AK048000	chr4	+	57229055	57231725	-2.22	0.018
AK047499	A430091L06Rik	chr4	+	116626843	116628215	1.69	0.0116
AK045316	Morn1	chr4	+	155086604	155145505	-2.54	0.0284
AK043419	Anp32b	chr4	+	46457884	46460960	1.44	0.0434
AK041010	LOC101056168	chr4	+	32239429	32240511	-3.97	0.00029
AK038070	Hivep3	chr4	+	120135472	120138042	-1.9	0.0152
AK035517	Stpg1	chr4	+	135494886	135497115	-5.45	0.000488
AK033760	Padi2	chr4	+	140933172	140950570	-6.04	2.07e-09
AK031981	Haus6	chr4	+	86579209	86579931	1.74	0.0132
AK031717	AK031717	chr4	+	63998308	64001512	6.25	2.58e-14
AK030938	Pde4b	chr4	+	102586641	102589487	2.72	0.0454
AK029232	Jak1	chr4	+	101153382	101156767	-1.81	0.0034
AK029221	AK029221	chr4	+	20343706	20347816	4.45	0.000118
AK028112	Lyn	chr4	+	3678127	3791612	2.77	1.12e-06
AK021100	Camk2n1	chr4	+	138457015	138457623	-1.56	0.0294
AK016995	Ccdc163	chr4	+	116708624	116710502	1.86	0.0102
AK015878	Slc31a2	chr4	+	62291547	62297477	-1.73	0.0133
AK014057	Bend5	chr4	+	111415012	111433492	1.78	0.0334
AK011279	Clhc1	chr4	+	134511076	134523922	4.8	4.45e-13
AK005885	Tmem53	chr4	+	117252340	117268580	-2.09	0.00256
AK004322	Rcc1	chr4	-	132331926	132332841	2.05	0.000576
AK004307	Grhpr	chr4	+	44981394	44990697	-1.46	0.035
AK004279	Sync	chr4	+	129293866	129306879	-3.5	0.0202
AK003950	Lurap1l	chr4	+	80911379	80954303	2.25	0.00885
AK089141	Mtfr1l	chr4	-	134525558	134535260	-1.47	0.0303
AK088967	Rpl11	chr4	-	136049956	136053375	2.9	0.0252
AK088876	Rad54l	chr4	-	116096998	116123685	3.29	5.42e-09
AK088628	Stmn1	chr4	-	69925200	69926171	1.86	0.0017
AK088047	Kif2c	chr4	-	117159661	117182564	6.74	2.69e-28
AK087811	Nipal3	chr4	-	135451778	135494506	-3.3	6.56e-07
AK087285	Mob3b	chr4	-	35083600	35157484	-3.03	0.0139
AK083459	Cdc20	chr4	-	118432904	118437171	6.12	6.99e-26
AK083333	Nasp	chr4	-	116601052	116627497	2.12	0.000193
AK082800	Cdca8	chr4	-	124918465	124936881	5.78	1.8e-23
AK082420	AK082420	chr4	-	56764343	56766553	2.36	0.0452
AK080662	Ubxn10	chr4	-	138719771	138725230	Inf	0.012
AK077201	Adc	chr4	-	128932146	128962439	-4.12	4.1e-08
AK077109	Dnali1	chr4	-	125055339	125065657	-7.3	0.000102
AK075994	Tmem246	chr4	-	49585422	49597753	-1.32	0.0492
AK052968	Slc35d1	chr4	-	103201161	103214803	-1.61	0.0304
AK051920	Abca1	chr4	-	53062392	53159895	-4.28	6.84e-13
AK050696	Slc5a9	chr4	-	111877256	111898720	5.07	0.0161
AK050609	Rps6	chr4	-	86854669	86857367	2.79	0.0485
AK050496	Enho	chr4	-	41638145	41640100	-2.28	0.00494
AK048765	Tnc	chr4	-	63983990	63985394	6	8.41e-12
AK048731	Osgin2	chr4	-	15997121	16013877	-2.04	0.000576
AK048475	Efhd2	chr4	-	141858142	141874920	-2.66	0.000878
AK044769	Macf1	chr4	-	123432757	123452989	-1.63	0.0226
AK041359	Tbc1d2	chr4	-	46632580	46650209	-2.8	0.00646
AK040909	Spsb1	chr4	-	149896288	149955037	-2.48	1.1e-05
AK030997	Wdr78	chr4	-	103038101	103075619	-1.96	0.0141
AK030330	Lpar1	chr4	-	58435260	58553254	-4.95	0.000911
AK087493	Arhgef39	chr4	-	43496146	43499611	7.01	3.78e-27
AK087461	Cdkn2c	chr4	-	109662935	109666682	1.63	0.0119
AK082755	Ctnnal1	chr4	-	56811492	56865153	-2.6	5.62e-06
AK081101	AK081101	chr4	-	97562523	97565413	-1.67	0.0123
AK080292	A630034I12Rik	chr4	-	11175964	11191258	2.29	0.00201
AK076459	Alpl	chr4	-	137741733	137796319	3.12	1.58e-08
AK053617	E130114P18Rik	chr4	-	97566683	97584629	-1.41	0.0425
AK050322	Pink1	chr4	-	138313412	138326274	-2.7	1.06e-06
AK050144	AK050144	chr4	-	11611140	11615007	3.97	0.00631
AK048880	Man1c1	chr4	-	134563010	134580864	-3.71	0.00141
AK048833	AK048833	chr4	-	64003006	64005434	5.22	0.0345
AK047461	Lurap1	chr4	-	116132407	116134284	-1.76	0.0383
AK043916	Rcan3	chr4	-	135415997	135433836	-1.43	0.0331
AK043464	Igfbpl1	chr4	-	45825744	45826826	-5.48	2.75e-05
AK039889	AK039889	chr4	-	63981906	63982583	7.1	4.01e-06
AK039117	Pou3f2	chr4	-	22484248	22485818	-1.68	0.0238
AK038855	Tmem88b	chr4	-	155777476	155783966	-2.23	0.00867
AK038662	Smim1	chr4	-	154021461	154026152	-1.65	0.0398
AK036601	AK036601	chr4	-	82033312	82065890	-7.55	0.019
AK004860	Scp2	chr4	-	108044450	108118477	-1.37	0.0367
AK017628	Slc25a33	chr4	-	149744475	149774183	-2.72	1.62e-06
AK014594	Rps20	chr4	-	3831585	3835599	1.54	0.0128
AK013038	Apitd1	chr4	-	149128346	149137582	3.06	6.81e-07
AK007790	Txn1	chr4	-	57943761	57956289	2.54	4.46e-06
AK004777	Tprgl	chr4	-	154157488	154160666	-1.42	0.0269
AK004728	Mast2	chr4	-	116306763	116312389	1.37	0.0423
NM_175471	Cyb5rl	chr4	+	107070168	107084805	-1.49	0.0411
NM_198618	Dlgap3	chr4	+	127169271	127237022	2.05	0.0335
NM_008076	Gabrr2	chr4	+	33063112	33095865	6.98	0.0346
NM_011141	Pou3f1	chr4	+	124657646	124660655	4.95	2.63e-05
NM_153159	Zc3h12a	chr4	-	125118414	125127881	-2.62	0.000566
NM_008675	Nbl1	chr4	-	139082292	139092970	-3.65	0.000894
NM_010598	Kcnab2	chr4	-	152390740	152477549	1.73	0.00495
NM_011732	Ybx1	chr4	-	119277327	119294513	1.37	0.0381
AK139225	Gm11412	chr4	+	81744946	81760133	-3	0.0292
AK142906	Mdn1	chr4	+	32767064	32769288	1.53	0.0329
AK136773	Hsdl2	chr4	+	59581599	59618691	-2.92	0.0042
AK136470	Hook1	chr4	+	96022785	96025409	1.37	0.0421
AK139665	AK139665	chr4	+	106241213	106290547	-4.67	0.0136
AK133976	Miip	chr4	-	147860794	147868483	2	0.00107
AK149134	AK149134	chr4	-	63977602	63980011	6.72	2.46e-06
AK149099	AK149099	chr4	-	59610204	59613040	-2.8	0.00228
AK133542	Pdp1	chr4	-	11958340	11966394	-1.82	0.0145
AK133118	Ccdc24	chr4	-	117869273	117872470	2.07	0.00907
AK133085	Ptprf	chr4	-	118208995	118212773	-1.41	0.0288
AK132996	Gm1661	chr4	-	117215190	117251917	-4.79	0.0167
AK170440	Fblim1	chr4	-	141577116	141605999	4.16	0.0386
AK164232	Ctps	chr4	-	120558323	120570263	1.88	0.00219
AK132599	Car6	chr4	-	150187020	150201135	5.4	0.00807
AK141654	Dmbx1	chr4	-	115915122	115939926	6.26	0.0255
AK144542	AI427809	chr4	-	53261356	53270232	-8.09	9.95e-11
AK141187	4930412L05Rik	chr4	-	53208683	53217857	-4.4	0.00261
AK158917	Gpr3	chr4	-	133209341	133212498	2.44	0.0303
AK134674	AK134674	chr4	-	105142832	105157971	-1.46	0.0273
AK156754	Plk3	chr4	-	117128659	117133963	2.25	0.000421
AK133992	AK133992	chr4	-	135219656	135221620	2.66	0.00281
AK042043	AK042043	chr4	-	136178860	136180546	5.05	1.22e-06
AK040418	Gm13031	chr4	-	140947674	140957902	-5.61	7.57e-07
NM_001081284	Gm12695	chr4	-	96723887	96785160	-Inf	0.018
AK160181	Nkain1	chr4	-	130530137	130531498	1.51	0.0188
NM_001017362	Arid3c	chr4	-	41723836	41731142	3.25	0.0309
XM_884359	Gm12538	chr4	-	57413711	57426153	-1.73	0.0101
NM_010213	Fhl3	chr4	+	124700699	124708611	2.39	0.000579
NM_027161	Tmem52	chr4	+	155469114	155470858	-5.63	0.0488
ENSMUST00000154541	Vcp	chr4	-	42984366	42985821	2.17	0.016
ENSMUST00000141860	Nudc	chr4	-	133533142	133533437	2.78	0.00801
ENSMUST00000119415	Rps15a-ps4	chr4	-	132220046	132220437	2.74	0.0261
ENSMUST00000120048	ENSMUST00000120048	chr4	-	73422145	73423319	4.24	0.00451
ENSMUST00000136346	ENSMUST00000136346	chr4	-	150315177	150315436	1.99	0.000612
ENSMUST00000167783	ENSMUST00000167783	chr4	-	150315177	150315515	1.94	0.000883
ENSMUST00000119471	ENSMUST00000119471	chr4	-	118942060	118943352	7.55	2.09e-27
ENSMUST00000121546	ENSMUST00000121546	chr4	-	110512771	110513732	-2.5	0.0414
ENSMUST00000121383	ENSMUST00000121383	chr4	-	107327484	107328499	2.23	0.000227
ENSMUST00000118573	ENSMUST00000118573	chr4	-	39895208	39896162	6.14	1.1e-22
ENSMUST00000148576	ENSMUST00000148576	chr4	-	11611139	11615007	3.99	0.00558
ENSMUST00000117094	ENSMUST00000117094	chr4	-	27867149	27867655	2.29	0.000198
ENSMUST00000142566	Pusl1	chr4	-	155890839	155891769	1.48	0.0464
ENSMUST00000130809	Hmgn2	chr4	-	133965486	133967909	2.16	0.000935
ENSMUST00000121722	ENSMUST00000121722	chr4	-	35202103	35202975	4.08	0.0159
ENSMUST00000138808	Rcc2	chr4	+	140701473	140710470	1.41	0.0345
ENSMUST00000170733	Slc6a9	chr4	+	117874082	117875198	2.33	0.00961
ENSMUST00000126519	Rpl22	chr4	+	152327067	152330046	1.54	0.0121
ENSMUST00000122215	Anp32b-ps1	chr4	+	143389659	143390416	1.95	0.000898
[truncated: 997 more rows]

## Sheet: Supp Table 4 Similarity matrix
Supplementary Table 4.Similarity matrix of human Foxm1 and murine Foxm1 promoter regions.
Murine Promoter region	Human Promoter region	Similarity (maximum value 1.000)	Number of identical nucleic acids (in % of shorter sequence)
GXP_68457(Foxm1/mouse)	GXP_168194(FOXM1/human)	0.737	45 %
(688 bp)	(815 bp)
GXP_3091423(Foxm1/mouse)	GXP_3653232(FOXM1/human)	0.68	34 %
(601 bp)	(678 bp)
GXP_3091425(Foxm1/mouse)	GXP_3653231(FOXM1/human)	1	46 %
(601 bp)	(601 bp)
GXP_3091426(Foxm1/mouse)	GXP_5116173(FOXM1/human)	0.521	39 %
(601 bp)	(601 bp)
GXP_3091425(Foxm1/mouse)	GXP_5116174(FOXM1/human)	0.688	38 %
(601 bp)	(601 bp)
For each pairwise alignment, the similarity (relative to the maximum similarity) and the number of identical nucleic acids (in % of shorter sequence) is given. Maximum values are underlined.
Please note that the similarity value 1.000 marks only the two most similar sequences, it does not necessarily mean that these sequences are identical.

## Sheet: Supp Table 5 DE miRNAs
Supplementary Table 5. The 80 miRNAs displaying differential expression in NSCs vs. Diff-NSCs.
Up-regulated miRNAs in NSCs vs. Diff-NSCs
miRNA	log2 (fold change)	adj. P-value
mmu-miR-6399	3.85062	1.37e-05
mmu-miR-210-5p	2.86572	0.00517719
mmu-miR-15b-3p	2.75044	2.33e-07
mmu-miR-7221-3p	2.7457	0.00138152
mmu-miR-335-3p	2.65503	0.00226775
mmu-miR-92a-1-5p	2.55543	0.000366084
mmu-miR-181b-2-3p	2.42024	0.0123916
mmu-miR-193a-3p	2.33608	0.00138152
mmu-miR-301b-5p	2.23111	0.011764
mmu-miR-29b-3p	2.10104	0.0394705
mmu-miR-5103	2.09516	0.0198422
mmu-miR-32-5p	2.07037	0.0226008
mmu-miR-33-5p	2.0222	0.0484878
mmu-miR-130a-5p	1.98332	0.00153824
mmu-miR-503-5p	1.96736	0.0433436
mmu-miR-130b-5p	1.96622	0.00067213
mmu-miR-16-1-3p	1.96041	0.0175924
mmu-miR-421-5p	1.96011	0.00610325
mmu-miR-301a-5p	1.94695	0.0108307
mmu-miR-7685-3p	1.90618	0.00197465
mmu-miR-450b-5p	1.86288	0.0387348
mmu-miR-879-5p	1.8301	0.0444655
mmu-miR-19a-3p	1.82263	0.0390697
mmu-miR-106b-5p	1.8164	0.0119046
mmu-miR-16-2-3p	1.70672	0.00745973
mmu-miR-7a-5p	1.69832	0.0198164
mmu-miR-130b-3p	1.68636	0.011408
mmu-miR-6417	1.67688	0.0301967
mmu-miR-5122	1.64285	0.041595
mmu-miR-126a-5p	1.62263	0.0395999
mmu-miR-126b-3p	1.60137	0.0414168
mmu-miR-15b-5p	1.59973	0.00388248
mmu-miR-25-5p	1.5828	0.00276659
mmu-miR-345-5p	1.53791	0.00187063
mmu-miR-3963	1.50554	0.0108307
mmu-miR-93-3p	1.49181	0.00276659
mmu-miR-15a-3p	1.47946	0.0189249
mmu-miR-674-5p	1.31352	0.0443315
mmu-miR-126a-3p	1.2732	0.0429098
mmu-miR-5100	1.24486	0.0166738
Down-regulated miRNAs in NSCs vs. Diff-NSCs
miRNA	log2 (fold change)	adj. P-value
mmu-miR-211-5p	-2.897	9.01e-05
mmu-miR-92b-5p	-2.66338	1.37e-05
mmu-miR-145a-5p	-2.62455	0.000472927
mmu-miR-129-1-3p	-2.60785	8.65e-05
mmu-miR-2137	-2.46134	0.000472927
mmu-miR-187-5p	-2.42298	0.00203252
mmu-miR-92b-3p	-2.41981	0.000472927
mmu-let-7c-5p	-2.34329	0.000366084
mmu-miR-433-5p	-2.33963	0.0198164
mmu-miR-6516-5p	-2.14079	0.00276659
mmu-miR-7064-3p	-2.07197	0.0270691
mmu-miR-221-5p	-2.03615	0.0484878
mmu-let-7b-5p	-2.02211	0.000886326
mmu-miR-6546-3p	-2.01982	0.0482649
mmu-miR-491-5p	-1.99581	0.00388248
mmu-miR-6988-5p	-1.92881	0.0236127
mmu-miR-7004-5p	-1.92241	0.0198164
mmu-miR-874-3p	-1.89392	0.0146455
mmu-miR-22-5p	-1.88004	0.000886326
mmu-miR-185-5p	-1.8598	0.0198164
mmu-miR-187-3p	-1.76922	0.0394705
mmu-miR-22-3p	-1.73827	0.00610325
mmu-miR-878-5p	-1.73261	0.0224647
mmu-miR-99a-5p	-1.72896	0.0200201
mmu-miR-185-3p	-1.71701	0.00197465
mmu-miR-3084-3p	-1.71517	0.0383132
mmu-miR-23b-3p	-1.63513	0.00276659
mmu-miR-494-3p	-1.63007	0.0395999
mmu-miR-30a-3p	-1.60528	0.0058429
mmu-miR-1249-3p	-1.6038	0.0114054
mmu-miR-153-5p	-1.59106	0.0383132
mmu-miR-470-5p	-1.56057	0.0494411
mmu-let-7k	-1.52958	0.0198164
mmu-miR-1843b-5p	-1.51032	0.0414168
mmu-miR-3083-5p	-1.46381	0.0217006
mmu-miR-146b-5p	-1.44858	0.0166738
mmu-let-7b-3p	-1.38621	0.0414168
mmu-miR-1843b-3p	-1.35379	0.0395999
mmu-miR-30e-3p	-1.30872	0.0166738
mmu-miR-6944-5p	-1.10812	0.0488729

## Sheet: Supp Table 6 Validated targ miR
Supplementary Table 6. miRTarbase: Validated murine gene targets of the Foxm1-regulated miRNAs.
Target Gene	Target Gene (Entrez Gene ID)	miRTarBase ID	miRNA	Experiments	Support Type	References (PMID)
Acbd5	74159	MIRT590765	mmu-miR-130b-3p	HITS-CLIP	Functional MTI (Weak)	25083871
Arrdc3	105171	MIRT590623	mmu-miR-130b-3p	HITS-CLIP	Functional MTI (Weak)	25083871
Fgfr1op2	67529	MIRT595360	mmu-miR-130b-3p	HITS-CLIP	Functional MTI (Weak)	23142080
Homez	239099	MIRT600788	mmu-miR-130b-3p	HITS-CLIP	Functional MTI (Weak)	21258322
Inpp5e	64436	MIRT606373	mmu-miR-130b-3p	HITS-CLIP	Functional MTI (Weak)	21258322
Kdm2a	225876	MIRT582794	mmu-miR-130b-3p	HITS-CLIP	Functional MTI (Weak)	25083871
Map3k12	26404	MIRT604876	mmu-miR-130b-3p	HITS-CLIP	Functional MTI (Weak)	21258322
Meox2	17286	MIRT006124	mmu-miR-130b-3p	Luciferase reporter assay//qRT-PCR//Western blot	Functional MTI	21941297
Mup13	100039089	MIRT592586	mmu-miR-130b-3p	HITS-CLIP	Functional MTI (Weak)	23597149
Mup7	100041658	MIRT592545	mmu-miR-130b-3p	HITS-CLIP	Functional MTI (Weak)	23597149
Nfia	18027	MIRT594100	mmu-miR-130b-3p	HITS-CLIP	Functional MTI (Weak)	23142080
Snx27	76742	MIRT580804	mmu-miR-130b-3p	HITS-CLIP	Functional MTI (Weak)	25083871
Tgfb1	21803	MIRT438308	mmu-miR-130b-3p	Luciferase reporter assay//qRT-PCR	Functional MTI	25204661
Timp2	21858	MIRT595108	mmu-miR-130b-3p	HITS-CLIP	Functional MTI (Weak)	23142080
Tmem25	71687	MIRT580366	mmu-miR-130b-3p	HITS-CLIP	Functional MTI (Weak)	25083871
Ubap2l	74383	MIRT580136	mmu-miR-130b-3p	HITS-CLIP	Functional MTI (Weak)	25083871
4930444A02Rik	74653	MIRT592367	mmu-miR-15b-5p	HITS-CLIP	Functional MTI (Weak)	23597149
Angel1	68737	MIRT592353	mmu-miR-15b-5p	HITS-CLIP	Functional MTI (Weak)	23597149
Arl2	56327	MIRT003376	mmu-miR-15b-5p	Luciferase reporter assay//qRT-PCR//Western blot	Functional MTI	20007690
Armcx6	278097	MIRT592342	mmu-miR-15b-5p	HITS-CLIP	Functional MTI (Weak)	21258322
Bcl11b	58208	MIRT601136	mmu-miR-15b-5p	HITS-CLIP	Functional MTI (Weak)	21258322
Bcl2l2	12050	MIRT438297	mmu-miR-15b-5p	Western blot	Functional MTI	24070634
Bicd1	12121	MIRT592811	mmu-miR-15b-5p	HITS-CLIP	Functional MTI (Weak)	19536157
Bri3bp	76809	MIRT601123	mmu-miR-15b-5p	HITS-CLIP	Functional MTI (Weak)	21258322
Creb5	231991	MIRT584147	mmu-miR-15b-5p	HITS-CLIP	Functional MTI (Weak)	25083871
Ddx19b	234733	MIRT591938	mmu-miR-15b-5p	HITS-CLIP	Functional MTI (Weak)	23597149
Dedd	21945	MIRT054236	mmu-miR-15b-5p	ELISA//Flow cytometry//Luciferase reporter assay//Microarray//QRTPCR//Western blot	Functional MTI	23517578
Dhdh	71755	MIRT578978	mmu-miR-15b-5p	HITS-CLIP	Functional MTI (Weak)	21258322
Erlin2	244373	MIRT583723	mmu-miR-15b-5p	HITS-CLIP	Functional MTI (Weak)	25083871
Fbxo21	231670	MIRT592718	mmu-miR-15b-5p	HITS-CLIP	Functional MTI (Weak)	21258322
Fgd4	224014	MIRT599014	mmu-miR-15b-5p	HITS-CLIP	Functional MTI (Weak)	21258322
Idua	15932	MIRT598640	mmu-miR-15b-5p	HITS-CLIP	Functional MTI (Weak)	21258322
Irgq	210146	MIRT578443	mmu-miR-15b-5p	HITS-CLIP	Functional MTI (Weak)	19536157
Itgav	16410	MIRT592669	mmu-miR-15b-5p	HITS-CLIP	Functional MTI (Weak)	23597149
Klc1	16593	MIRT591288	mmu-miR-15b-5p	HITS-CLIP	Functional MTI (Weak)	21258322
Lpcat2b	70902	MIRT603789	mmu-miR-15b-5p	HITS-CLIP	Functional MTI (Weak)	21258322
Mapkap1	227743	MIRT592205	mmu-miR-15b-5p	HITS-CLIP	Functional MTI (Weak)	21258322
Ncl	17975	MIRT598105	mmu-miR-15b-5p	HITS-CLIP	Functional MTI (Weak)	21258322
Pacsin2	23970	MIRT597925	mmu-miR-15b-5p	HITS-CLIP	Functional MTI (Weak)	21258322
Rnf168	70238	MIRT577817	mmu-miR-15b-5p	HITS-CLIP	Functional MTI (Weak)	25083871
Sorcs2	81840	MIRT592078	mmu-miR-15b-5p	HITS-CLIP	Functional MTI (Weak)	23597149
Spsb4	211949	MIRT592430	mmu-miR-15b-5p	HITS-CLIP	Functional MTI (Weak)	23597149
Tacc1	320165	MIRT592410	mmu-miR-15b-5p	HITS-CLIP	Functional MTI (Weak)	21258322
Tifab	212937	MIRT600293	mmu-miR-15b-5p	HITS-CLIP	Functional MTI (Weak)	21258322
Trim2	80890	MIRT600256	mmu-miR-15b-5p	HITS-CLIP	Functional MTI (Weak)	21258322
Btg2	12227	MIRT596475	mmu-miR-92a-3p	HITS-CLIP	Functional MTI (Weak)	23142080
Cd69	12515	MIRT595903	mmu-miR-92a-3p	HITS-CLIP	Functional MTI (Weak)	23142080
Chm	12662	MIRT595805	mmu-miR-92a-3p	HITS-CLIP	Functional MTI (Weak)	23142080
Cpeb1	12877	MIRT584193	mmu-miR-92a-3p	HITS-CLIP	Functional MTI (Weak)	25083871
Fam136a	66488	MIRT583677	mmu-miR-92a-3p	HITS-CLIP	Functional MTI (Weak)	25083871
Gm14420	628308	MIRT598840	mmu-miR-92a-3p	HITS-CLIP	Functional MTI (Weak)	21258322
Gm5148	381438	MIRT587067	mmu-miR-92a-3p	HITS-CLIP	Functional MTI (Weak)	23142080
Hipk3	15259	MIRT002971	mmu-miR-92a-3p	Luciferase reporter assay//Reporter assay	Functional MTI	17575136
Il5ra	16192	MIRT598598	mmu-miR-92a-3p	HITS-CLIP	Functional MTI (Weak)	21258322
Map2k4	26398	MIRT007244	mmu-miR-92a-3p	Luciferase reporter assay	Functional MTI	23355465
Mylip	218203	MIRT002978	mmu-miR-92a-3p	Luciferase reporter assay//Western blot	Functional MTI	17575136
Ncam2	17968	MIRT578185	mmu-miR-92a-3p	HITS-CLIP	Functional MTI (Weak)	25083871
Rhbdl3	246104	MIRT589036	mmu-miR-92a-3p	HITS-CLIP	Functional MTI (Weak)	25083871
Shox2	20429	MIRT054792	mmu-miR-92a-3p	Luciferase reporter assay//immunofluorescence	Functional MTI	24927531
Stk10	20868	MIRT580680	mmu-miR-92a-3p	HITS-CLIP	Functional MTI (Weak)	19536157
Tagap	72536	MIRT596301	mmu-miR-92a-3p	HITS-CLIP	Functional MTI (Weak)	23142080
Tagap1	380608	MIRT596292	mmu-miR-92a-3p	HITS-CLIP	Functional MTI (Weak)	23142080
Tbx3	21386	MIRT054699	mmu-miR-92a-3p	ChIP-seq//Immunofluorescence//In situ hybridization//Luciferase reporter assay//qRT-PCR	Functional MTI	24068957
Trp63	22061	MIRT004280	mmu-miR-92a-3p	Luciferase reporter assay//qRT-PCR//Western blot	Functional MTI	19608627
Uba1y	22202	MIRT601409	mmu-miR-92a-3p	HITS-CLIP	Functional MTI (Weak)	21258322
Zfp300	245368	MIRT606063	mmu-miR-92a-3p	HITS-CLIP	Functional MTI (Weak)	21258322
Zfpm2	22762	MIRT053813	mmu-miR-92a-3p	Luciferase reporter assay//qRT-PCR//Western blot	Functional MTI	22267003
Zpbp	53604	MIRT595174	mmu-miR-92a-3p	HITS-CLIP	Functional MTI (Weak)	23142080
Abbreviations: HITS-CLIP, Crosslinking immunoprecipitation coupled with high throughput sequencing; ELISA, enzyme-linked immunosorbent assay; Functional MTI, Functional miRNA–target interaction;

## Sheet: Supp Table 7 List of primers
Supplementary Table 7. List of primers used for qPCR-ChIP assays.
Foxm1 promoter Fw:	5'-GCCACGTAACCGCAAGTCTA-3'
Foxm1 promoter Rev:	5'-CTACCCACTCGGTTACCCCT-3'
Primers for miR-301a upstream region (RT–qPCR)
Site miR 301a Fw:	CAGACGCTTTGGAAAAGGAG
Site miR 301a Rev:	GCTAACATGGGCATCATAAAAA
Primers for miR-130b upstream region (RT–qPCR)
Site miR 130b Fw:	TGTAATGCTTCCGAGTAGGTAGGA
Site miR 130b Rev:	CCCCCAAAGGGCTTTAGCT
Primers for miR-335 upstream region (RT–qPCR)
Site miR 335 Fw:	GCGTTCAGAAGCTCTGTCCT
Site miR 335 Rev:	GCCACAACTACCAGCTTCGT
Primers for miR-16-2 upstream region (RT–qPCR)
Site miR 16-2 Fw:	GGAGCCATCGCTGAGTATAAAAA
Site miR 16-2 Rev:	CCGTTTAGGCTCAGCAAAATTT
Primers for miR-15a upstream region (RT–qPCR)
Site miR 15a Fw:	CCATTGGGAGGTGAAGGAAGGA
Site miR 15a Rev:	GAACAAGAGCACGGGCTCCTTA
Primers for miR-130a upstream region (RT–qPCR)
Site miR 130a Fw:	GGGTCATGGAAATGAGTGTGAA
Site miR 130a Rev:	GCCACCGGTTCCTGTCTATC
Primers for miR-17 Bs2-3upstream region (RT–qPCR)
Site miR 17 Fw:	GACTGCTGGGTCTGGAGAAG
Site miR 17 Rev:	TGTGCTGCCCAAATGTAGAA
Primers for miR-106 Bs4 upstream region (RT–qPCR)
Site miR 106 Fw:	CCCCTTGGAAGACAGAATGA
Site miR 106 Rev:	GGGTTCAACTTTCACCGTGT
Primers for Gli s1-5 upstream region (RT–qPCR)
Site Gli s1-5 Fw:	GACGCTCCGTCACGTGACCG
Site Gli s1-5Rev:	CAGCGCCGCTTTCAGTTGTTCC
Primers for Gli s6-8 upstream region (RT–qPCR)
Site Gli s6-8 Fw:	GAGCCGCGTGGACTGAG
Site Gli s6-8 Rev:	CAGTGGTCGACTTCCTTCCG
Primers for Nanog s1 new upstream region (RT–qPCR)
Site Nanog s1 Fw:	CACCGGCCTCTAACTTGTTC
Site Nanog s1 Rev:	AGGGAGCACAGAATGAGATGA
Primers for Nanog s2-3 upstream region (RT–qPCR)
Site Nanog s2-3 Fw:	AGAAAGAACGGCTTTACTGTCCT
Site Nanog s2-3 Rev:	CGCAGCCTCCTGTGATAACT
Primers for Nanog s4 upstream region (RT–qPCR)
Site Nanog s4 Fw:	GAGGCCCTTTTGTCTCACAC
Site Nanog s4 Rev:	TTTGAAGGAACCCGGTTAGA
Primers for murine beta-actin (RT–qPCR)
Fw:	AGAGGGAAATCGTGCGTGAC
Rev:	AACCGCTCGTTGCCAATAGT

## Sheet: Supp Table 8 mRNA common
Supplementary Table 8. Transcripts differentially expressed in NSCs and Diff-NSCs identified by all three methods
	log2 (fold change NSC vs. Diff-NSC)
Gene	DESeq	CuffLinks whole-read prot.	CuffLinks trimmed-read prot.
1700003e16Rik	-3.11	-3.6008	-3.0161
1700084c01Rik	-6.79	-7.06148	-7.09168
1810058i24Rik	-1.69	-1.63238	-1.65958
2310022b05Rik	-2.45	-2.4421	-2.36022
2510003e04Rik	-1.48	-1.4078	-1.39602
2610318n02Rik	5.2	4.05557	4.73614
2700094k13Rik	2.8	2.45253	2.9028
2810459m11Rik	-2.15	-2.51379	-2.0687
2900026a02Rik	-2.24	-3.0671	-2.30002
4930427a07Rik	3.06	2.89994	3.22366
4930451c15Rik	-4.92	-3.61536	-4.85726
4932438h23Rik	-3.76	-3.60402	-3.95336
4933407l21Rik	-3.05	-3.13437	-3.14416
5033411d12Rik	-4.52	-4.57465	-4.76197
5430435g22Rik	-4.73	-5.35207	-4.75091
6330403a02Rik	-5.18	-5.08054	-4.79005
9530053a07Rik	-3.03	-3.06119	-3.11151
A2m	-4.56	-4.6341	-4.63303
Aatk	2.13	2.16958	2.2016
Abat	-1.96	-1.94029	-1.81806
Abca1	-4.28	-4.34226	-4.38084
Abhd4	-2.31	-2.40416	-2.27182
Ablim2	-4.86	-5.29173	-4.85291
Acaa2	-1.47	-1.50854	-1.47567
Acad11	-1.97	-1.8963	-1.8862
Acadm	-1.6	-1.65034	-1.55559
Acap3	2.18	2.05294	2.12789
Acat2	1.62	1.57717	1.60594
Acbd5	-1.37	-5.80551	-1.4337
Acox1	-2.16	-2.06805	-2.17337
Acox3	-1.66	-1.7435	-1.69504
Acsf2	-3.65	-3.85628	-3.59472
Acsl6	-2.75	-2.03156	-2.73254
Adam12	5	5.08018	4.90318
Adam19	3.26	3.41831	3.40218
Adamts14	2.65	2.51965	2.66424
Adamts19	6.9	6.49785	6.52318
Adamts7	2.17	2.17633	2.16217
Adc	-4.12	-4.13338	-3.96117
Adcy1	1.67	1.64202	1.65904
Add3	-1.37	-2.17303	-1.32792
Adora1	-2.16	-2.35878	-2.11013
Adra2a	-3.96	-3.24925	-3.84982
Agpat3	-1.92	-2.12136	-1.88837
Agt	-3.14	-2.97605	-3.08001
Aldh9a1	-1.8	-2.08131	-1.83043
Alpl	3.12	3.19722	3.16385
Amotl2	-1.77	-1.72373	-1.72045
Angptl4	-8.25	-7.78045	-7.56067
Ank	-2.47	-2.43588	-2.41799
Ankle1	6.68	7.30175	6.82946
Ankrd35	-4.62	-4.08011	-4.17974
Anln	4.12	3.81317	4.49988
Anp32b	1.44	1.93108	1.86171
Anp32e	1.8	1.72828	1.66286
Antxr1	-2.14	-1.93557	-2.03285
Anxa5	-2.98	-2.92939	-2.91438
Ap3m2	-1.98	-1.96529	-2.02763
Apitd1	3.06	3.32162	3.10679
Aplp2	2.35	2.57005	1.59353
Apoc1	-5.03	-5.00203	-4.81435
Appl2	-1.54	-2.30961	-1.53287
Aqp4	-5.91	-6.38786	-5.92418
Arc	3.42	3.55052	3.57983
Arhgap11a	3.43	3.44683	3.44916
Arhgap18	2.43	2.48754	2.39247
Arhgap19	3.39	3.76153	3.53108
Arhgap23	-1.91	-2.33117	-1.97321
Arhgap33	1.96	3.70248	2.02612
Arhgap5	-1.53	-1.39715	-1.6102
Arhgef10	-1.82	-1.88987	-1.81344
Arhgef12	-1.39	-1.45653	-1.37473
Arhgef4	-2.62	-2.67318	-2.60116
Arid5a	-2.26	-2.29701	-2.20805
Armc2	-3.7	-4.02844	-4.07299
Arsb	-1.79	-1.71049	-1.7704
Asap3	-4.07	-4.1109	-3.99203
Asf1b	4.18	4.10123	4.10501
Aspm	6.82	7.09506	6.924
Asrgl1	-1.64	-1.69235	-1.64547
Ass1	-5.39	-4.73403	-4.73393
Atad2	3.19	3.45505	3.18171
Atad5	2.02	2.1153	2.26855
Atf3	-4.85	-4.95729	-4.91858
Atoh8	-4.39	-4.47153	-4.31732
Atp1a1	-3.38	-3.28602	-3.31048
Atp1a3	2.84	2.77543	2.92473
Atp1b1	-3.09	-3.14449	-3.09668
Atp1b2	-3.25	-3.44389	-3.24868
Atp6v0a2	-2.48	-2.23029	-2.31831
Atrn	-1.74	-2.10087	-2.19032
Atxn1	-2.6	-2.29187	-2.48358
Aurka	5.12	4.81807	5.10036
Aurkb	7.38	7.30406	7.3844
Axl	-2.71	-2.73516	-2.75188
Bace2	-4.64	-4.50933	-4.63931
Bahcc1	2.3	1.77028	2.3275
Banf1	1.56	1.56466	1.61881
Bard1	5.25	5.34679	5.07628
Barx2	6.11	7.29622	7.46065
Bbs1	-1.74	-1.72443	-1.75848
Bc030867	3.84	3.80204	3.87873
Bcar1	-1.7	-1.93644	-1.60135
Bcar3	-3.92	-4.17684	-3.55094
Bcas3	-1.84	-1.96565	-1.83918
Bcat1	3.02	2.93662	3.0484
Bdh2	-4.71	-5.12464	-4.67376
Bex2	2.2	2.30887	2.18615
Birc5	6.02	6.27606	6.36077
Bmf	-4.37	-4.56024	-4.48974
Bmp1	-1.4	-1.76703	-1.39329
Bmp2k	-3.03	-2.89727	-2.69888
Bmp7	4.86	5.19692	5.02909
Bok	3.48	3.45528	3.65612
Brca1	4.09	4.5747	4.32565
Brip1	4.19	4.26771	3.70331
Bub1	6.42	7.79174	6.71862
Bub1b	5.49	5.41685	5.50549
C1ql1	-4.47	-4.64387	-4.40476
C1rl	-4.71	-4.77071	-4.77794
C1s	-4.96	-4.78133	-5.13319
C3	-10.21	-11.0349	-9.86692
C330027c09rik	3.71	3.86632	3.60566
C4b	-6.9	-6.54228	-6.92208
Cachd1	-2.39	-2.38008	-2.3134
Cacnb4	-2.67	-3.56001	-2.94944
Cad	1.62	1.44516	1.53672
Cadm4	-1.63	-1.71923	-1.52655
Calcoco1	-1.6	-1.76264	-1.54611
Calm2	2.24	2.55537	2.09662
Calml3	-5.61	-5.74878	-5.75454
Camk1g	6.24	6.08422	5.996
Camk2b	2.21	3.11409	2.2435
Camkk2	1.92	1.79858	1.83064
Capg	-4.17	-4.00176	-4.35536
Capn1	-5	-4.30686	-4.88622
Capn2	-1.61	-1.59956	-1.59599
Capns1	-2.21	-2.4886	-2.0639
Car3	4.38	4.14084	3.93444
Car5b	-4.88	-4.44795	-4.792
Car6	5.4	5.78841	5.4631
Carns1	-3.36	-2.85764	-3.33586
Casc5	6.47	7.11496	5.99976
Casq2	-5.69	-6.32311	-5.80292
Cat	-1.79	-1.73992	-1.7654
Ccdc103	-3.77	-3.58278	-3.81825
Ccdc13	-5.34	-6.08992	-5.79917
Ccdc135	-9.85	-10.0854	-10.5119
Ccdc148	-5.1	-4.28295	-4.93128
Ccdc153	-6.34	-8.25944	-6.26338
Ccdc74a	-3.31	-3.33276	-2.89073
Ccdc96	-2.67	-2.62041	-2.70863
Ccna2	4.91	6.74985	5.65828
Ccnb1	7.39	6.91947	7.28387
Ccnb2	6.6	6.6146	6.6971
Ccnd1	4.94	5.09265	4.87176
Ccnd2	3.93	4.25246	4.12321
Ccne1	3.2	3.28821	3.20371
Ccnf	4.72	4.71663	4.72894
Cd109	-2.7	-2.64731	-2.86662
Cd248	3.44	3.74343	3.89183
Cd276	1.78	1.85987	1.81808
Cd38	-4.95	-4.76725	-4.29657
Cd44	-1.6	-1.50921	-1.73889
Cd93	5.61	5.62879	5.37087
Cdc20	6.12	6.07665	6.13571
Cdc25b	2.7	2.94873	2.76253
Cdc25c	6.89	6.36159	6.22655
Cdc42ep4	-3.37	-3.39881	-3.27053
Cdc45	4.31	3.29068	4.26465
Cdc6	4.94	4.91316	4.97752
Cdc7	3.54	3.82597	3.65487
Cdca2	6.43	7.16088	6.50716
Cdca3	6.22	6.17654	6.17258
Cdca5	4.58	4.66433	4.66108
Cdca7	3.99	3.83315	4.01199
Cdca8	5.78	5.71891	5.84553
Cdh13	2.7	2.73241	2.72353
Cdh4	1.74	1.83664	1.8363
Cdhr1	5.44	5.12028	5.19072
Cdk1	5.23	6.63666	5.32097
Cdkn3	5.47	6.0605	5.65673
Cdon	2.86	2.9606	2.82889
Cdr2l	2.18	2.31455	2.38623
Cdt1	4.31	4.27767	4.43302
Celsr2	-2.01	-1.86719	-1.70323
Cenpa	5.89	5.78842	5.66829
Cenpe	5.76	6.12259	5.94741
Cenpf	7.67	7.7505	6.6097
Cenph	4.26	4.4547	4.36843
Cenpi	3.68	4.48517	3.69077
Cenpm	6.03	5.70374	5.8305
Cenpn	4.36	4.50389	4.4049
Cenpq	3.15	3.16266	2.99258
Cenpw	3.43	3.56846	3.52487
Cep55	5.88	4.30402	5.4104
Cetn4	-4.18	-4.21323	-4.05042
Cftr	5.44	5.45208	5.34596
Chaf1a	2.58	2.55063	2.61441
Chaf1b	3.98	3.87731	3.89021
Chek1	3.98	3.30955	3.97563
Chgb	-2.87	-2.85909	-2.87589
Chi3l1	-5.14	-5.61886	-5.25879
Chn2	2.18	2.17512	1.75185
Chrm3	3.85	4.63653	3.85551
Chst7	4.06	2.94495	4.18366
Chst8	-5.06	-5.21198	-4.78813
Chtf18	3.77	3.76009	3.89207
Ckap2	2.06	2.26141	1.94376
Ckap2l	5.45	4.3338	5.41331
Cks1b	3.14	3.02169	3.15409
Cks2	4.04	5.22967	4.20945
Cldn9	-5.68	-5.5464	-6.65783
Clip4	-2.79	-3.00075	-2.81767
Clspn	4.63	4.92478	4.98085
Clu	-5.62	-6.69407	-5.62364
Cml1	-2.17	-2.61964	-2.59667
Cmtm5	-2.61	-2.54714	-2.48772
Cmya5	-2.72	-2.72873	-2.94549
Cnn3	-1.5	-1.43094	-1.46783
Cnp	-2.13	-2.12906	-2.06006
Cobll1	-1.88	-2.52374	-1.85821
Col22a1	-3.79	-4.00743	-3.57176
Col23a1	-4.19	-9.4726	-3.95409
Col4a5	-4.28	-4.29937	-4.31129
Col6a1	-2.58	-2.63096	-2.57259
Col8a2	-4.23	-3.80698	-4.19551
Cotl1	-2.28	-2.25938	-2.13571
Cpeb2	-2.02	-2.1074	-2.07542
Cpne7	Inf	6.17765	6.88365
Creb5	3.44	3.48473	3.48736
Crip2	-1.53	-1.52321	-1.39852
Crtap	2.02	2.03603	2.06554
Cryab	-3.44	-2.43158	-3.39631
Crygs	-5.12	-4.42817	-4.57706
Csf1	-2.98	-2.86676	-2.90876
Cspg4	2.41	2.48741	2.57628
Cspg5	2.57	1.39516	1.50236
Cst3	-1.98	-1.74904	-1.77497
Ctnnal1	-2.6	-2.55796	-2.60768
Ctps	1.88	1.81327	1.633
Ctsf	-2.2	-2.18655	-2.13807
Ctsl	-2.23	-2.14355	-2.24077
Cxcr4	-5.72	-5.36147	-5.76233
Cyp4v3	-3.56	-3.83806	-3.70875
D10jhu81e	-1.6	-1.56358	-1.57139
Daam2	-6.52	-6.50258	-6.56048
Dapk1	-2.5	-2.42746	-2.33246
Dazap1	1.58	1.74449	1.73745
Dbf4	3.58	3.86931	3.55413
Dbndd2	-2.98	-2.18684	-2.78561
Dcdc2a	-5.27	-4.5663	-5.05649
Ddo	-6.65	-6.74705	-6.86774
Ddr1	-1.61	-3.50597	-1.56693
Ddx11	3.34	3.29109	3.28298
Depdc1a	6.72	7.68578	7.05146
Depdc1b	5.97	6.14844	6.00346
Dgkk	4.52	4.98535	4.11387
Dgkz	1.7	1.60492	1.80604
Dhcr24	1.63	1.52598	1.58069
Dhfr	2.49	2.57462	2.40586
Dhrs1	-3.73	-3.71688	-3.63514
Dhx32	-2.22	-2.30866	-2.22408
Diap3	4.59	4.43639	3.34671
Dirc2	-1.77	-1.76601	-1.73828
Dixdc1	-2.46	-3.16214	-2.36421
Dlgap3	2.05	1.95661	2.20264
Dlgap5	5.6	7.16525	5.32806
Dmp1	3.49	4.06823	3.41471
Dna2	3.34	3.35012	3.34311
Dnajb2	-2.04	-2.30213	-2.07458
Dnajb4	-1.61	-1.87042	-1.59912
Dnajb9	-2.6	-2.50453	-2.57852
Dock10	2.15	2.55142	2.37175
Drp2	-4.18	-5.21523	-3.49152
Dscc1	6.94	5.61788	5.30742
Dtl	4.76	4.07919	4.77254
Dusp18	-2.31	-2.06568	-2.25832
Dusp6	6.29	6.23341	6.2158
Dut	2.87	4.09461	2.92999
Dync2li1	-2.18	-2.05861	-2.12546
E2f1	3.92	4.76326	3.95566
E2f2	5.1	4.8838	4.96686
E2f7	5.46	6.19785	5.14989
E2f8	4.66	4.18249	4.69505
Ech1	-2.13	-2.20199	-2.10259
Ecm2	-3.07	-3.49847	-3.81228
Ect2	5.12	5.9265	4.90454
Ednra	-2	-1.90968	-2.01659
Ednrb	-1.85	-2.04963	-1.89016
Eef1b2	1.4	1.50147	1.35041
Efhd1	-3.22	-3.30791	-3.2015
Efhd2	-2.66	-2.65763	-2.5923
Efs	1.44	1.473	1.60965
Egr1	3.06	3.00467	3.06076
Elfn2	3.45	3.15016	3.50006
Eln	4.51	3.23179	3.34947
Elovl6	1.98	4.98478	2.04836
Enho	-2.28	-2.45027	-2.12911
Enkur	-6.39	-6.2748	-6.38386
Enpp3	5.34	6.55161	5.51793
Entpd2	-5.66	-5.69218	-5.69378
Ephb1	-1.57	-1.60021	-1.63754
Ephx4	-3.2	-3.18712	-3.21543
Epn2	1.99	2.20529	2.01809
Eps15	-1.42	-1.67636	-1.58279
Erbb2ip	-1.45	-1.35942	-1.48562
Ercc6l	4.08	4.25757	4.04536
Esco2	5.6	5.83995	5.70585
Espl1	5.48	6.5777	6.09283
Esrrb	3.78	4.23047	3.87449
Etv4	3.65	3.36691	3.67215
Etv5	4.36	4.3627	4.27469
Exo1	3.93	4.81745	4.73515
Ezh2	2.3	2.59884	2.31523
Ezr	-3.49	-3.53806	-3.53782
F3	-2.98	-2.99345	-2.98016
Fads2	-1.82	-1.63438	-1.74432
Fam102a	-1.89	-1.76296	-1.83278
Fam111a	3.96	3.83976	3.74044
Fam129b	-3.12	-3.20819	-3.01805
Fam134b	-5.33	-5.09053	-5.31196
Fam171a1	1.44	3.34323	1.48176
Fam179a	-3.71	-4.40327	-4.15234
Fam189a2	-3.5	-3.52648	-3.46421
Fam20a	-2.65	-2.95722	-2.84178
Fam53b	-2.12	-1.80754	-2.09516
Fam63b	-1.45	-1.56289	-1.5867
Fam64a	7.53	7.31188	7.56606
Fam84b	-3.25	-3.37332	-3.29456
Fancb	3.6	4.57557	4.40291
Fancd2	4.63	5.56687	5.32199
Fas	-4.65	-4.50904	-4.56418
Fbln1	2.87	2.86708	2.99988
Fbln2	9.26	9.59782	9.6219
Fbn2	3.91	3.50411	3.55644
Fbxo32	-2.67	-2.6259	-2.71248
Fbxo5	3.79	3.63894	3.71593
Fcgr2b	-7.09	-7.53543	-6.27924
Fcgrt	-2.88	-2.90306	-2.86347
Fdps	1.96	1.85765	2.00811
Fen1	2.22	2.20462	2.29791
Fez2	-1.57	-1.66806	-1.5313
Fgd3	-2.67	-2.63232	-2.6793
Fgl2	-4.96	-5.11228	-4.80889
Fignl1	4.07	4.31402	4.03393
Fkbp5	2.5	2.46645	2.49529
Fmn1	-3.09	-3.18337	-3.14953
Fmn2	-3.08	-2.97327	-3.14661
Fmod	-8.28	-7.72824	-8.34757
Fndc1	4.76	4.2162	4.44354
Folr1	-7.38	-7.6038	-7.50427
Fos	-1.59	-1.75482	-1.60147
Foxj1	-3.86	-3.98996	-3.75787
Foxm1	4.81	4.81058	4.83401
Fras1	2.12	2.06448	1.93717
Fxyd1	-9.97	-9.66678	-9.73265
Fxyd7	-7.48	-5.43745	-7.71447
Fyn	1.45	3.12121	1.42088
Fzd3	-1.54	-1.43339	-1.6429
Gabarapl1	-1.75	-1.72181	-1.71803
Gadd45a	-2.48	-2.43858	-2.63937
Gadd45b	-3.24	-3.32687	-3.10306
Gadd45g	-2.53	-2.74216	-2.39161
Garnl3	-3.36	-4.92067	-3.34729
Gas1	1.97	1.95803	2.09932
Gas2l3	5.04	6.05274	4.84776
Gbp2	-6.65	-6.56266	-6.54157
Gdf11	-2.46	-2.15556	-2.02054
Gdpd2	-2.12	-4.1282	-2.05976
Gen1	4.02	4.97262	3.93471
Gins1	3.56	3.77744	3.58475
Gja1	-4.95	-4.79345	-4.93777
Glcci1	2.22	2.22333	2.09555
Glipr2	-3.24	-3.11597	-3.20744
Glis3	-4.17	-3.51215	-4.17661
Glt25d1	1.43	1.45339	1.48285
Glud1	-1.73	-1.72056	-1.75493
Gm11992	-4.35	-4.1803	-4.23085
Gm973	-3.5	-3.68522	-3.6017
Gmnn	4.45	4.4245	4.53857
Gnb2l1	1.53	1.65579	1.55753
Gpam	-3.51	-2.99259	-3.38507
Gpd2	-1.82	-1.99181	-1.94803
Gpr123	-2.39	-2.32218	-2.31375
Gpr137b-ps	-1.81	-1.67034	-1.86135
Gpr137b	-2.6	-2.3464	-2.53608
Gpr17	-4.9	-5.01263	-4.85762
Gpr179	-4.13	-6.05222	-4.51853
Gpr37l1	-3.78	-3.69247	-3.63717
Gpr55	-3.19	-3.08655	-3.31628
Gprc5b	-2.27	-2.33903	-2.29905
Gpx1	-2.76	-2.83116	-2.64475
Gpx4	-1.72	-2.37921	-2.47769
Gpx8	-2.26	-2.15815	-2.2673
Gria1	-5.08	-4.95851	-4.90331
Grm5	3.61	3.41367	3.3384
Gsg2	4.97	7.50516	4.91953
Gstm6	4.16	3.87632	4.03447
Gstm7	2.76	2.8806	2.74346
Gtse1	1.92	2.44205	1.95934
H2afx	2.84	2.70488	2.93057
H2afz	2.55	2.11845	2.42941
Hacl1	-1.99	-2.04281	-1.99705
Hc	-5.78	-5.72218	-5.80743
Hcfc1r1	-2.59	-2.57222	-2.65104
Hectd2	2.06	2.03665	2.18091
Heg1	-2.12	-1.96491	-2.09313
Hells	4.64	4.62544	4.14557
Hey1	-2.1	-2.00582	-2.03763
Hhatl	-6.79	-6.29436	-6.4856
Hip1	3.5	3.37047	3.48155
Hirip3	2.24	2.02959	2.17597
Hivep2	-1.76	-1.74304	-1.63388
Hmcn1	2.06	2.3048	2.06254
Hmga2	5.1	5.66676	4.7575
Hmgb2	5.09	4.27824	4.37577
Hmgcr	1.48	1.61116	1.52867
Hmgn5	2.74	2.66608	2.38146
Hmmr	6.62	7.58788	5.27611
Hnrnpab	1.59	1.59129	1.61702
Hopx	-5.45	-5.41601	-5.32911
Hprt	2.36	3.67291	2.22559
Hr	-4.73	-4.16737	-4.69103
Hrsp12	-3.02	-2.79669	-2.99845
Hs3st2	Inf	6.61177	6.71018
Hs6st2	3.61	4.40487	3.52539
Hsd17b11	-1.68	-1.71804	-1.72037
Hsdl2	-2.92	-2.80685	-2.89321
Hspa1a	-2.93	-3.01739	-2.86803
Hspa2	-2.36	-2.4072	-2.34585
Hspb6	-3.42	-3.54364	-3.42885
Hspb8	-7.69	-7.81434	-7.50908
Htr5b	3.73	3.94927	3.78511
Hydin	4.36	5.81647	4.51265
Iars	1.42	1.59552	1.46332
Id1	-3.54	-3.70422	-3.46264
Id2	-2.44	-2.48559	-2.57163
Id4	-5.81	-6.06873	-5.83305
Idi1	1.73	1.53861	1.4126
Ifit3	-5.3	-5.52623	-5.21601
Igfbp2	5.47	5.31363	5.62512
Igfbp3	4.92	5.14803	5.08861
Igfbp5	-3.72	-3.43779	-3.45782
Igfbpl1	-5.48	-5.3238	-5.26964
Igsf11	-5.1	-4.99807	-5.10221
Il1r1	-4.25	-4.20562	-4.35139
Il6ra	-2.97	-2.88737	-2.96214
Il6st	-4.12	-3.99149	-4.11981
Impdh1	2.09	2.96818	2.15601
Incenp	4.01	3.77957	4.0376
Inf2	-3.61	-2.83996	-2.65315
Insig1	1.75	1.65556	1.6116
Insm1	2.98	2.9498	3.12609
Ipo5	1.59	1.69527	1.563
Iqcg	-4.33	-2.20444	-2.1528
Iqgap3	6.64	5.65758	5.53722
Iqub	-5.17	-5.02788	-4.96194
Irgm2	-4.3	-3.98554	-4.05754
Itfg3	-2.58	-2.86571	-2.50768
Itga3	-3.34	-3.41498	-3.2703
Itga4	5.38	5.55932	5.1524
Itga5	2.03	1.9971	2.07746
Itga8	6.1	3.53579	3.51453
Itm2b	-2.34	-1.51496	-2.43627
Itm2c	-2.72	-2.71803	-2.65655
Itpkb	-2.53	-2.82926	-2.44208
Jak1	-1.81	-1.5608	-1.67902
Jakmip1	-7.22	-7.02307	-8.1118
Kat2b	-2.01	-2.1054	-1.87354
Kbtbd11	1.36	1.64105	1.35942
Kcna6	-2.56	-2.59792	-2.46374
Kcnab2	1.73	2.42638	1.77406
Kcnc1	1.96	1.95138	2.03551
Kcnc4	3.31	3.3364	3.37817
Kcnj9	-4.21	-4.19786	-4.11321
Kcnn2	-3	-2.92347	-3.05997
Khdrbs3	1.71	1.91199	1.63716
Kif11	4.94	4.98295	4.8343
Kif14	7.14	7.67298	6.40957
Kif15	5.52	5.80583	5.26199
Kif18a	2.98	2.96891	2.77377
Kif18b	4.24	4.39778	4.46364
Kif1c	-1.35	-1.44573	-1.2938
Kif20b	5.04	5.98215	4.40979
Kif21a	-1.78	-2.25724	-1.81637
Kif22	4.54	4.79216	4.69783
Kif23	7.27	6.83344	6.70703
Kif2c	6.74	6.99217	6.64559
Kif4	5.04	5.27461	5.1163
Kif6	-5.56	-5.72133	-5.36464
Kif9	-4.39	-4.24274	-4.40679
Kifc1	3.79	3.56961	3.74736
Kifc5b	3.82	3.51413	3.76608
Kirrel2	3.57	3.57921	3.6523
Klf10	1.45	1.41171	1.33066
Klf11	-1.98	-1.90685	-1.90697
Klf12	1.34	3.17492	1.45594
Klk14	7.79	6.19335	7.98538
Kntc1	5.35	5.56732	5.55307
Kpna2	2.65	2.38943	2.55616
Lama4	Inf	6.04531	5.9489
Lamb1	2.28	2.12895	2.16742
Lamb2	-1.93	-1.89575	-1.8091
Lamb3	4.67	4.9359	3.88906
Lamp2	-1.59	-1.79224	-1.70186
Laptm4a	-2.13	-2.03514	-2.1152
Lbp	-9.15	-8.42749	-9.30144
Lbr	2.97	3.08458	2.97727
Lcat	-3.66	-3.77669	-3.56425
Lcn2	-10.18	-6.91299	-8.66965
Ldlr	2.38	2.29088	2.3248
Lect1	-5.37	-5.15937	-4.93432
Lgals3	-5.5	-3.7234	-5.88615
Lgals8	-1.67	-1.83542	-1.69878
Lgi4	-10.39	-9.42556	-9.63652
Lgmn	-2.18	-2.16408	-2.15672
Lhx2	2.75	2.9031	2.81297
Lig1	3.96	3.94831	3.95941
Lix1	-4.92	-5.4709	-4.95187
Lmcd1	2.82	2.80866	2.85915
Lmnb1	3.27	4.14656	4.16817
Lmo1	2.64	2.76122	2.75819
Lmo3	2.19	2.59494	2.1576
Lor	5.49	4.69789	5.59889
Lpar1	-4.95	-4.75239	-5.04033
Lphn2	2.45	2.55236	2.41262
Lpin3	-3.42	-3.2294	-3.19823
Lrp10	-1.34	-1.36078	-1.2698
Lrrc16a	-1.37	-2.33461	-1.46083
Lrrc2	-4.15	-4.40923	-4.20784
Lrrc32	3.96	4.73082	3.9956
Lrrfip1	1.69	2.13527	1.77412
Lrrn4	5.42	5.01928	5.56223
Lsm4	1.68	1.55589	1.81745
Lss	1.75	1.83776	1.84842
Lxn	-3.02	-2.95606	-2.93484
Ly6h	-6.29	-5.77228	-5.98969
Ly75	3.78	3.98295	4.1807
Lyn	2.77	2.61491	2.80828
Lynx1	-2.77	-2.75553	-2.67465
Lyz2	-4.45	-4.17157	-4.69711
Mad2l1	3.86	3.68765	3.81559
Man1c1	-3.71	-3.77214	-3.71379
Man2b2	-1.98	-1.91111	-1.85604
Maoa	-1.8	-1.69097	-1.82483
Map1lc3b	-1.45	-1.83245	-1.80991
Mapk7	1.45	2.39752	1.46686
March2	-2.02	-2.06761	-1.92372
Masp1	2.52	2.7372	2.31602
Mastl	3.83	3.31833	3.76119
Mb	-6.35	-7.28449	-5.99123
Mcm10	5.55	6.30134	5.51651
Mcm2	4.03	4.00078	4.09227
Mcm3	3.45	3.5581	3.55902
Mcm4	2.35	2.4704	2.36417
Mcm5	5.04	5.19101	5.10327
Mcm7	2.63	2.68665	2.67226
Mdc1	2.16	2.24374	2.07813
Mdga1	-1.51	-1.95463	-1.7701
Melk	5.74	6.18522	6.1041
Mest	2.22	2.35097	2.22033
Met	-6.52	-6.58453	-6.55755
Mfsd7b	-3.56	-3.34064	-3.57873
Mgll	-2.69	-2.48195	-2.60096
Mgst1	-3.17	-3.07295	-3.17744
Mical2	3.49	3.83192	3.72637
Mki67	7.11	7.22425	7.21801
Mkrn1	-1.39	-1.84144	-1.84246
Mlc1	-1.99	-1.63039	-1.93054
Mmp11	-3.99	-3.86896	-3.90382
Mmp15	2.73	2.88103	2.88771
Mms22l	3.3	3.77729	3.24586
Moxd1	5.29	5.55932	5.81279
Mpp3	2.86	2.81354	2.76396
Mpp5	-1.59	-1.4761	-1.63444
Mpp6	-2.16	-2.13595	-1.61632
Mpv17l	-2.57	-2.2969	-2.23482
Msi1	-1.83	-2.01982	-1.75736
Mt1	-2.8	-2.52982	-2.45145
Mt2	-3.65	-3.79212	-3.63588
Mt3	-3.26	-3.22228	-3.18836
Mthfd1l	2.82	2.87871	2.84671
Mthfd2	4.02	4.17503	4.0259
Mtmr10	-2.44	-2.12579	-2.22693
Mutyh	2.92	3.0149	3.13904
Mvp	-2.79	-2.94629	-2.77332
Mybl2	5.13	5.10328	5.16911
Myh15	-3.22	-4.03449	-3.21034
Mylk	3.93	3.22874	2.23148
Naaa	-7.13	-7.15187	-7.50231
Naaladl1	4.52	4.51219	4.34515
Nacc2	-1.58	-1.71959	-1.5911
Nasp	2.12	2.01746	2.0596
Nbl1	-3.65	-3.72356	-3.56814
Ncapd2	3	2.89744	3.01698
Ncapd3	1.68	1.85714	1.62602
Ncapg2	3.18	3.64489	3.43893
Ncaph	4.34	4.3425	4.33503
Ncor2	1.31	1.72533	1.38302
Ndc80	Inf	6.04704	5.98889
Ndst1	-1.44	-1.83066	-1.47158
Neat1	-2.09	-2.00587	-2.08939
Nebl	-2.45	-2.82872	-2.7443
Neil3	8.67	8.20888	8.31573
Nek11	-6.3	-5.97297	-6.23993
Nek2	6.6	6.66743	6.32965
Nek6	-1.72	-1.6654	-1.65116
Neto1	2.64	2.73123	2.65148
Neurl1a	3.69	2.97065	3.72367
Neurl1b	4.77	4.89014	4.9396
Nfasc	-1.61	-2.23505	-2.12214
Ngef	-3.51	-3.63219	-3.4691
Nipal3	-3.3	-3.32698	-3.27701
Nkain1	1.51	1.79126	1.61268
Nkain4	-1.98	-1.93589	-1.94139
Nmb	-3.7	-4.22263	-3.62294
Nme5	-4.28	-5.10706	-4.33624
Nomo1	1.51	1.49191	1.51584
Nos1	-5.59	-6.16005	-5.86196
Npdc1	-1.43	-1.53892	-1.31094
Nptx1	4.76	4.82643	4.80379
Nrbp2	-2.48	-2.39367	-2.41944
Nrgn	6.02	6.42894	6.48433
Nrm	3.43	3.51622	3.54202
Nsl1	4.08	4.22501	3.53558
Ntn1	1.65	1.86072	1.71321
Ntn4	1.58	2.20284	1.69628
Ntrk2	-2.52	-1.52285	-2.46854
Nuak1	-3.03	-3.19086	-3.28375
Nudt4	-1.61	-1.55143	-1.59111
Nuf2	5.6	2.36072	3.40816
Nup107	1.87	1.95477	1.85822
Nup188	1.36	1.41802	1.41256
Nup205	1.72	1.91562	1.77956
Nup210	4.31	4.45819	4.26477
Nup85	1.73	1.7697	1.74718
Nusap1	3.7	3.67265	3.60647
Nxn	-2.27	-2.55469	-2.48612
Nxph3	-3.69	-3.99895	-3.52948
Oat	-2.71	-1.93201	-2.72887
Olfm2	2.42	2.60407	2.57428
Olig1	2.31	2.24402	2.41313
Olig2	2.72	2.6312	2.81948
Ophn1	-1.9	-2.11722	-1.91798
Orc1	3.59	4.3076	3.63024
Ormdl3	-1.37	-1.69911	-1.35559
Osbpl5	-1.86	-2.06952	-2.04215
Osgin2	-2.04	-1.95461	-2.05586
Osmr	-5.58	-5.00943	-5.4623
Otoa	4.06	4.564	4.16567
P2rx6	-3.46	-4.57138	-3.33798
P4ha3	-4.62	-4.4933	-4.79894
Pacrg	-2.87	-3.56243	-2.85584
Pacs2	-1.55	-1.6174	-1.59835
Padi2	-6.04	-6.08512	-6.08628
Palld	-1.94	-2.82431	-2.05242
Palm	-1.83	-3.20878	-1.71643
Paqr4	-2.45	-2.23431	-2.38805
Paqr8	-1.67	-1.69996	-1.72564
Pard3b	-2.03	-2.11996	-2.10254
Pard6b	-3.44	-3.30913	-3.32802
Parp3	-3.77	-3.66086	-3.56394
Parp4	-1.96	-1.84805	-1.96321
Pask	2.74	2.92255	2.73708
Pbk	6.92	6.91655	6.63775
Pcna	2.28	2.13162	2.12854
Pcp4l1	-2.89	-2.80744	-2.93635
Pcx	-2.09	-2.18026	-2.02922
Pdia4	-1.37	-1.32036	-1.39096
Pdia5	2.57	2.90211	2.89499
Pdk2	-2.07	-2.07993	-2.0288
Peg10	1.75	1.87887	1.71986
Peg12	3.18	3.14531	3.25458
Peli2	-2.1	-2.25566	-2.31211
Per1	1.7	3.40889	1.69259
Pfkfb3	-2.98	3.02637	-2.77834
Pgap1	2.32	2.6884	2.3076
Phkg1	-5.14	-5.3558	-5.07211
Phyhd1	-3.73	-3.52817	-3.78443
Pi15	-6.88	-6.75091	-6.76048
Pif1	7.55	7.53378	7.55101
Pik3ip1	-2.26	-2.18932	-2.15151
Pink1	-2.7	-2.67686	-2.56671
Pkd1	1.78	1.93763	1.94091
Pkp4	-1.84	-2.05945	-1.85658
Pla2g16	-1.87	-1.99228	-2.01202
Pla2g3	2.8	3.72376	3.73831
Plat	-1.51	-1.58322	-1.58217
Plbd2	-1.38	-1.3751	-1.33946
Plce1	-4.19	-3.86966	-4.23785
Pld1	1.68	2.46672	1.69107
Plec	-3.78	-4.07581	-3.86556
Plekha6	-5.53	-5.51895	-5.22817
Plekhb1	-2.72	-2.66877	-2.6721
Plk1	6.93	6.74748	6.98621
Plk2	2.09	2.10848	2.08592
Plk4	4.48	5.51092	4.05961
Plp1	-3.06	-3.44731	-3.09351
Plscr2	-8.18	-7.69216	-8.42042
Pltp	-4.54	-4.82297	-4.42796
Plvap	3.64	3.45329	3.78016
Plxdc1	-7.18	-7.12851	-7.31796
Plxnb1	-1.97	-1.94283	-1.93576
Pmf1	3.02	2.95424	3.11849
Pnpla7	-1.95	-1.99267	-2.00744
Pola1	1.94	2.05982	1.87701
Pold1	3.46	3.41094	3.58132
Pole	4.01	4.11649	4.08071
Polq	4.19	4.62484	4.03531
Pom121	1.38	1.46352	1.45522
Porcn	-2.36	-3.25965	-2.26147
Pou3f1	4.95	4.8635	5.13038
Ppp1r3c	-2.28	-2.29562	-2.37338
Ppp2r2b	-2.53	-2.5875	-2.51653
Ppp2r5a	-1.81	-1.86839	-1.65087
Prc1	5.41	5.40102	5.41748
Prdx6	-3.77	-3.19643	-3.79303
Prelp	-4.39	-4.31029	-4.4273
Prim1	2.87	2.9094	2.81011
Prkca	-2.07	-1.91619	-2.05222
Prkcb	3.76	4.17966	3.96132
Prmt1	1.57	1.5894	1.56751
Pros1	-1.59	-1.51034	-1.62732
Prr11	4.58	4.83751	4.32872
Prr18	2.56	2.40859	2.60051
Prune2	-4.66	-5.12358	-4.91996
Psen2	-2.25	-2.18816	-2.26737
Pstpip2	4.35	4.70223	4.51464
Pth1r	-4.24	-5.55041	-3.9765
Ptn	1.73	1.73627	1.77764
Ptplb	-2.96	-3.35506	-2.93184
Ptprf	-1.41	-1.45979	-1.33861
Ptprj	2.62	2.49485	2.40198
Pvalb	-7.56	-8.58095	-7.90802
Pygb	-3.48	-3.52065	-3.44045
Rab26	6.88	6.25012	6.96836
Racgap1	4.64	4.38472	4.68083
Rad51	3.34	3.42077	3.28953
Rad51ap1	5.11	4.54004	5.05738
Rad51c	3.28	3.39289	3.09581
Ran	1.41	1.65681	1.43341
Rap1gap	3.05	3.13052	3.02302
Rasa3	1.82	1.98132	1.88326
Rasal1	6.16	6.71277	5.84261
Rassf3	3.08	3.14382	3.09636
Rb1	-1.93	-1.94887	-2.10089
Rbl1	3.29	3.63815	3.33254
Rcc1	2.05	2.98372	2.13392
Rcor2	2.22	2.15195	2.35019
Rdh5	-4.82	-3.64433	-4.71481
Reep1	-1.79	-1.81052	-1.81096
Retsat	-2.87	-2.64153	-3.05869
Rev3l	1.81	1.51664	1.33418
Rfc3	2.17	2.28253	2.22645
Rfx2	-2.77	-2.80626	-2.82752
Rgma	-1.41	-1.78371	-1.58205
Rgs4	-5.87	-5.53731	-6.04439
Rgs5	-6.28	-6.64693	-7.52494
Rhbdf1	1.88	2.02543	2.00873
Rhou	-2.65	-2.60182	-2.59997
Rhpn2	-3.66	-3.74594	-3.71313
Rims4	2.82	4.48225	3.10999
Rin2	-1.58	-1.63699	-1.62288
Ripply1	-8.44	-8.2047	-8.28171
Rnase1	-8.99	-8.60554	-9.0309
Rnf13	-1.97	-1.8911	-2.03942
Rnf182	-3.9	-3.82214	-4.00709
Rnf19b	-2.37	-2.63798	-2.41388
Rorc	-3.14	-3.45684	-3.17424
Rpa2	1.84	1.84576	1.84409
Rpe65	-7.99	-7.74901	-7.5177
Rpl13a	1.34	1.79753	1.53087
Rplp1	1.38	1.52705	1.31849
Rps20	1.54	1.52484	1.56292
Rps5	1.38	1.56987	1.58427
Rrm1	1.67	1.81519	1.66736
Rrm2	4.66	4.77551	4.66699
Rsph9	-3.27	-3.14404	-3.17798
Rtkn2	3.99	6.68522	4.10317
S100a3	-5.87	-5.64524	-6.2947
S100a4	-6.64	-7.16762	-6.68676
S1pr1	-3.23	-3.28338	-3.2216
Sall3	2.45	2.30294	2.50654
Samd9l	-3.36	-3.44892	-3.30529
Sbno2	-1.79	-4.02354	-2.41351
Scara5	-4.15	-3.80153	-4.02001
Scarb1	2.49	2.30979	2.332
Scg3	-2.52	-2.69917	-2.57627
Scml2	3.09	3.26016	3.12503
Scp2	-1.37	-1.53204	-1.43608
Sdc2	-1.75	-1.70024	-1.8516
Sdc3	1.59	1.62689	1.70588
Sdc4	-2.71	-2.701	-2.70018
Sema5b	2.62	2.69893	2.79977
Sema6a	1.51	2.33608	1.62727
Sema6d	-1.4	-3.05872	-1.44021
Sepp1	-1.89	-1.8493	-1.95915
Sept6	3.08	6.29461	2.9634
Sept9	2.32	3.01555	2.34854
Serpina3n	-6.34	-6.35011	-6.381
Serpinb1a	-3.87	-4.10588	-3.96078
Serpinb1b	-5.44	-5.467	-5.56716
Serpinb9	-3.37	-3.17654	-3.35584
Serping1	-5.23	-5.34285	-5.51673
Sez6l	1.88	2.33313	1.90081
Sfxn5	-2.21	-2.20158	-2.24333
Sgol1	6	5.94788	5.92527
Sgol2	4.23	5.15332	4.35462
Shc3	2.65	3.42389	2.73188
Shcbp1	5.72	5.86404	5.6118
Shmt1	3.11	1.90471	3.21632
Sidt2	-1.57	-1.54388	-1.56204
Sirt2	-1.76	-1.77509	-1.72737
Ska1	6.84	7.96948	6.89087
Skp2	2.87	2.96346	2.77206
Slc14a1	-9.09	-7.86731	-9.23746
Slc16a1	-3.05	-2.85708	-3.07013
Slc1a5	2.55	2.49757	2.59932
Slc1a6	3.41	3.4716	3.51577
Slc22a23	-1.57	-1.64032	-1.5278
Slc22a5	-2.53	-2.51231	-2.5198
Slc25a10	-1.6	-2.06636	-1.51977
Slc25a25	2.65	3.44729	2.65725
Slc25a33	-2.72	-2.67401	-2.62549
Slc38a1	-3.16	-2.85158	-3.21295
Slc39a1	-1.44	-1.53293	-1.53854
Slc39a12	-4.4	-4.31663	-4.40321
Slc39a14	-2.09	-2.22611	-2.11181
Slc39a4	-4.5	-4.42918	-4.08567
Slc41a1	-1.86	-1.8862	-1.85707
Slc41a3	-2.34	-2.30614	-2.35411
Slc43a2	-1.71	-2.10859	-1.80394
Slc44a3	-6.2	-6.26799	-6.44141
Slc4a2	-1.99	-1.7736	-1.70092
Slc4a4	-2.03	-2.65458	-2.15571
Slc4a8	-2.83	-1.53023	-1.49636
Slc6a8	-2.37	-2.00166	-2.31668
Slc7a1	2.67	2.90215	2.80101
Slc7a11	-2.87	-2.53525	-3.11999
Slc9a3r1	-1.76	-2.235	-2.14898
Slfn9	3.98	5.18824	3.93036
Slit1	4.7	4.63828	4.79625
Smad6	-4.54	-4.03438	-4.41455
Smad9	-3.68	-3.37105	-3.72965
Smc2	2.6	2.44086	2.80744
Smc4	2.21	2.09921	1.92828
Smpd1	-1.66	-1.68579	-1.58706
Smtn	3.28	3.17322	3.35926
Snta1	-3.52	-3.18066	-3.18331
Soat1	-2.22	-1.44404	-2.11837
Socs3	-2.72	-3.08784	-2.80794
Sorbs1	-2.84	-3.39929	-2.98034
Sorbs2	-3.25	-3.37517	-3.45393
Sorl1	-4.02	-3.94185	-3.96197
Sox11	2.1	1.99061	1.88407
Sox9	-2.39	-2.3887	-2.37602
Spag5	2.53	2.55652	2.53303
Spag6	-10.21	-7.53556	-8.51879
Sparc	-2.29	-2.2031	-2.38637
Spata17	-5.52	-4.3908	-4.29127
Spc24	6.57	6.26121	6.0585
Spc25	4.14	4.30986	4.20627
Spop	-1.48	-1.38233	-1.54433
Spp1	3.96	3.98887	3.96507
Spred1	3.88	1.68511	1.37679
Spry1	4.19	2.81988	4.26238
Spry2	1.8	2.0449	2.13034
Spry4	5.68	5.79458	5.75559
Spsb1	-2.48	-2.50629	-2.40973
Spsb4	3.03	2.74643	2.87852
Sqstm1	-1.69	-1.66835	-1.66006
Srcin1	-4.99	-4.29094	-5.03771
Srgap3	-1.46	-1.35148	-1.3895
Srm	1.88	1.86257	2.02355
St8sia1	1.96	2.05479	1.89859
St8sia2	-4.05	-3.89381	-4.0332
Stard13	-2	-1.98529	-1.9837
Stard8	-4.4	-3.5263	-4.20949
Stil	4.53	6.10994	4.55296
Stim1	-2.11	-2.0266	-2.13965
Stim2	2.26	2.52978	2.16248
Stom	-3.18	-3.20147	-3.1805
Sulf1	-4.63	-3.69504	-3.54123
Synpo2	-5.5	-5.85293	-6.25495
Tab2	-1.92	-1.88656	-1.94359
Tacc3	3.84	3.30609	3.63906
Tapbp	-1.71	-1.81441	-1.91786
Tbc1d2	-2.8	-2.81165	-2.96017
Tbc1d2b	-2.41	-2.3331	-2.37412
Tbcel	-2.82	-3.51825	-2.82923
Tcp11l2	-3.61	-3.45011	-3.51187
Tecta	-4.72	-4.4638	-4.50029
Tex264	-2.1	-2.92981	-1.99822
Tfdp1	1.33	3.27643	1.38684
Tgfb2	-2.95	-3.05718	-3.06393
Tifa	-3.69	-3.95466	-3.71742
Timeless	6.94	4.11473	3.81154
Timp2	-2.72	-2.61004	-2.68466
Tipin	2.08	2.08138	1.99623
Tjp2	-1.69	-1.85539	-1.74469
Tk1	7.8	7.68121	8.13974
Tle2	3.46	3.31361	3.16805
Tle6	4.72	4.95578	4.63003
Tlr3	-2.36	-2.63213	-2.43226
Tm4sf1	-4.47	-4.26989	-4.50407
Tmem108	-3.19	-9.97719	-3.01778
Tmem132b	-2.84	-2.70988	-2.87082
Tmem158	3.2	3.23228	3.44194
Tmem173	2.6	3.41793	2.5648
Tmem43	-1.57	-1.60438	-1.58516
Tmem47	-4.39	-4.38757	-4.65452
Tmpo	1.53	2.83548	2.39241
Tnc	6	7.94802	5.91641
Tnfaip6	2.66	2.68493	2.68221
Tom1l1	-1.92	-2.28171	-2.3192
Tom1l2	-1.59	-1.49151	-1.42858
Tonsl	3.22	2.48442	3.33503
Top2a	6.24	5.76791	6.16987
Topbp1	1.77	1.98288	1.87333
Tprgl	-1.42	-1.38635	-1.30277
Tpx2	5.38	5.35549	5.2859
Traf4	1.61	1.67817	1.69012
Traip	3.39	3.02954	2.96118
Trappc10	-2.83	-2.79865	-2.75481
Trib2	2.9	2.89912	2.8849
Trim59	2.72	4.39527	2.48205
Trip13	3.71	5.21058	3.75915
Troap	6.96	6.96066	6.98779
Trp53i11	4.22	4.13501	4.26423
Tsc22d4	-1.89	-2.89694	-1.77715
Tspan15	-2.34	-2.31339	-2.31415
Tspan17	-3.65	-3.55881	-3.54328
Tspan5	2.17	2.27257	2.24034
Tspan9	-2.15	-2.38722	-2.16508
Tst	-2.6	-2.81006	-2.56781
Ttc12	-4.29	-3.74138	-4.11773
Ttc25	-2.82	-2.90501	-2.89715
Ttc28	-1.42	-1.45064	-1.3998
Ttc30b	-2.62	-2.5107	-2.61361
Ttk	5.77	5.97336	5.80491
Ttyh1	-2.13	-2.08344	-1.91659
Ttyh2	-2.35	-2.16551	-2.14001
Ttyh3	1.71	2.19274	1.79809
Tub	2.5	3.24642	2.39328
Tubb5	1.89	2.0174	1.93093
Txlnb	-2.8	-2.64024	-2.94623
Txn1	2.54	2.64105	2.67819
Ubash3b	2.37	2.56026	2.36018
Ube2c	7.07	6.90035	6.46312
Ube2t	4.55	4.11306	4.07907
Ucma	-7.45	-6.66493	-7.25669
Ugp2	-1.91	-2.31313	-1.98846
Ugt1a6a	-4.04	-3.91246	-3.97782
Uhrf1	5.5	6.91993	5.56405
Ulk2	-1.6	-1.54192	-1.64467
Ung	3.07	3.91423	3.09326
Usp35	-3.26	-3.1843	-3.19802
Usp53	-5.08	-4.89193	-4.69199
Vars	1.89	1.847	1.95747
Vash1	2.16	2.25894	2.31492
Vav3	2.28	2.21785	2.25568
Vdr	-7.14	-7.33586	-6.78403
Vpreb3	-7.49	-7.97933	-6.67549
Vrk1	2.92	3.4307	2.74629
Vtn	-6.16	-5.97353	-5.84952
Vwa3a	-5.45	-5.128	-5.11521
Vwa5a	-2.95	-2.92329	-3.13833
Vwc2	2.95	3.27607	3.05328
Wdhd1	3.3	2.83437	3.24559
Wdr52	-6.96	-4.55554	-6.01815
Wdr62	1.97	3.12904	2.03308
Wee1	2.25	2.36991	2.35226
Wipi1	-2.4	-2.13503	-2.30662
Wnt11	-5.94	-5.57587	-5.77749
Wnt9a	-3.63	-3.6383	-3.59522
Wwc1	-1.73	-1.55048	-1.46761
Xdh	-4.74	-4.85047	-4.66115
Xylt1	2.28	2.44667	2.30089
Zbtb20	-2.37	-5.18008	-2.57902
Zbtb7c	2.1	2.11191	2.18261
Zdhhc23	-4.3	-4.18054	-4.26442
Zeb1	1.64	1.54949	1.58457
Zfp651	-2.09	-2.04857	-1.91074
Zfp703	-1.88	-1.96384	-1.8432
Zhx1	-1.75	-1.77629	-1.80929
Zhx2	-1.76	-1.85132	-1.73643
Zwilch	3.05	3.27134	3.06713

## Sheet: Supp Table 9 Novel isoforms NSC
Supplementary Table 9. List of up regulated novel isoforms of known transcripts in NSCs.
Gene|Transcript ucsc_id	Locus	log2 (fold change NSC/Diff-NSC)	p-value	Found in APPRIS	APPRIS pos	MGI chr	MGI pos
Mcm10|uc008ifi.2	chr2:4910769-4933837	6.30108	1.59383e-10	No	chr2:4989714-5012791	2	4989714- 5012791
Anln|uc009ook.2	chr9:22135657-22193650	5.44096	4.04386e-10	No	chr9:22331214-22389206	9	22331214- 22389206
Kif20b|uc008hgz.1	chr19:34996835-35050221	5.10516	3.92837e-08	No	chr19:34922358-34975731	19	34922358- 34975731
Klf12|uc007uvh.1	chr14:100265395-100683707	3.17491	5.60018e-08	No	chr14:99874486-100149764	14	99874486- 100149764
E2f1|uc008njk.1	chr2:154385291-154395588	5.93095	2.12952e-07	No	chr2:154559407-154569892	2	154559407- 154569892
Hmgb2|uc009lsx.2	chr8:59966845-59995119	4.27818	1.12067e-06	No	chr8:57511843-57515999	8	57511843- 57515999
Trim59|uc008pmd.2	chr3:68839215-68848664	4.39523	1.18806e-06	No	chr3:69035288-69044755	3	69035288- 69044755
Kif15|uc009sfl.1	chr9:122860198-122928293	4.81142	2.70571e-06	No	chr9:122951081-123018725	9	122951081- 123018725
Pif1|uc009qdp.1	chr9:65434966-65443769	7.72876	3.30617e-06	No	chr9:65587160-65595967	9	65587160- 65595967
Kif14|uc007cuv.1	chr1:138362930-138428088	5.49801	3.44152e-06	No	chr1:136466343-136531511	1	136466343- 136531511
Spry1|uc008pay.2	chr3:37538868-37543754	3.96891	3.9205e-06	No	chr3:37639947-37644598	3	37639947- 37644598
Bcat1|uc009eqt.2	chr6:144942354-145024677	3.38063	6.59618e-05	No	chr6:144993835-145076184	6	144993835- 145076184
E130306D19Rik|uc008spz.2	chr4:43509015-43512749	7.78316	9.68465e-05	No record		4	43496142- 43499695
Zeb1|uc008dyy.1	chr18:5491498-5774909	1.93294	0.000259535	No	chr18:5591860-5775467	18	5591860- 5775467
AK029153|uc008elg.1	chr18:34911428-34918340	5.30075	0.000347762	No record
AK043581|uc008ozk.1	chr3:36413978-36424903	3.62024	0.000387425	No record
AK083230|uc008lrg.1	chr2:116725887-116740343	3.22431	0.000432279	No record
Tcf7|uc007ivk.1	chr11:52065792-52096907	3.73851	0.000507774	No	chr11:52252371-52283014	11	52252371- 52283014
1700029F09Rik|uc007avz.2	chr1:44143461-44159329	3.46698	0.000636881	No record		1	44086613- 44102441
Sez6l|uc008ytl.1	chr5:112848176-113006205	2.43685	0.000653537	No	chr5:112419151-112577198	5	112419151- 112577198
Sox6|uc009jiq.1	chr7:122614387-123177373	1.81178	0.000711237	No	chr7:115471344-116038744	7	115471344- 116038744
AK054493|uc008dni.1	chr17:73600325-73610721	4.89499	0.00193206	No record
Rad51c|uc011ybx.1	chr11:87190496-87218008	3.6059	0.00223595	No	chr11:87376645-87404954	11	87376645- 87404954
Xpo1|uc007iet.1	chr11:23155959-23197597	1.44244	0.00236342	No	chr11:23256041-23298249	11	23256055- 23298249
2810026P18Rik|uc009qys.1	chr9:88415888-88417725	3.01118	0.00297742	No record		9	88521050- 88522929
Ezh2|uc009btb.2	chr6:47480178-47545337	2.32559	0.00346838	No	chr6:47530274-47595341	6	47530274- 47595341

## Sheet: SuppTable10 Novel isoforms Diff
Supplementary Table 10. List of down regulated novel isoforms of known transcripts in NSCs.
Gene|Transcript ucsc_id	Locus	log2 (fold change NSC/Diff-NSC)	p-value	Found In APPRIS	APPRIS pos	MGI chr	MGI pos
Boc|uc007zhl.1	chr16:44394911-44559011	-5.02766	1.96487e-11	No	chr16:44485045-44558897	16	44485049- 44558897
Wnt11|uc009ikv.2	chr7:105983576-106003257	-6.75949	7.2752e-08	No	chr7:98835112-98855195	7	98835112- 98855195
Miat|uc008ysk.2	chr5:112642085-112657987	-3.05449	1.68058e-06	No record		5	112213228- 112229395
Miat|uc008ysk.2	chr5:112642085-112657987	-3.84068	3.06438e-06	No record		5	112213228- 112229395
S100a16|uc008qcx.1	chr3:90341297-90347073	-3.71406	1.34227e-05	No	chr3:90537254-90543151	3	90537254- 90543151
Pmp22|uc007jkm.1	chr11:62945011-62973208	-2.90443	2.12096e-05	No	chr11:63128982-63159547	11	63128982- 63159547
Ezh1|uc011yfk.1	chr11:101037389-101087764	-3.80475	6.3834e-05	No	chr11:101191115-101226463	11	101191115- 101226463
Mbp|uc008fts.1	chr18:82644514-82755029	-3.80788	0.000732459	No	chr18:82475146-82585637	18	82475146- 82585637
Fsd1l|uc012deh.1	chr4:53644328-53719881	-2.32361	0.000899723	No	chr4:53631471-53707009	4	53631471- 53707009
Gdap1l1|uc008nsu.2	chr2:163264202-163281060	-3.49512	0.00101437	No	chr2:163438476-163455324	2	163438478- 163454975
Dcx|uc009ump.2	chrX:140290384-140367762	-2.79813	0.00124806	No	chrX:143855842-143933311	X	143855842- 143933311
Bmp1|uc007uoc.2	chr14:70874361-70920067	-1.76703	0.00171144	No	chr14:70474557-70520260	14	70474557- 70520260
Klf13|uc009hfn.2	chr7:71031236-71083801	-1.40142	0.0031791	No	chr7:63886347-63938915	7	63886350- 63887675

[truncated: 2 more sheets: Supp Table 11 Method2_Cuffdiff, Supp Table 12 Method3_Cuff_trim]
